# Supplementary material for: On the conundrum of cognitive impairment due to depressive disorder in older patients
Source: PLoS One. 2020 Apr 2;15(4):e0231111. doi: 10.1371/journal.pone.0231111 (PMC7117703; doi:10.1371/journal.pone.0231111)
Supplement: S1 Data — (XLSX) [file pone.0231111.s001.xlsx]

## Sheet: Tabelle1
Diagnose	Education	sex	age	Aß1_42	Aß1_40	Tau	Phospho	Aquot	FDGPET	AmyloidPET	MMSE	GDS	DigitF	DigitB	CorsiF	CorsiB	CVLT1	CVLT2	CVLT3	CVLT4	CVLT5	CVLTsum	Fashort	Falonf	InrFAshort	IntrFalong	Gashort	Galong	IntrGAshort	IntrGAlong	Recog.	FP	Clock draw	Cube	Clock read	TMTA	TMTB	SemWF	PhonWFP	PhonWFS	TrailB_TRailA
6	1	1	79	999	999	999	999	999	0	999	21	3	6	3	7	4	2	4	4	4	5	19	0	4	1	6	2	6	3	4	8	1	1	0	12	87	287	16	4	13	200
6	1	1	61	999	999	999	999	999	999	999	28	11	3	5	7	6	3	8	9	13	12	45	8	8	0	0	10	10	0	0	15	0	1	1	12	43	120	24	4	5	77
6	1	2	66	532	4836	159	37	0.11	0	999	30	3	10	5	6	7	5	8	9	9	9	40	4	4	0	0	7	4	0	0	15	0	1	1	12	28	99	25	15	23	71
6	999	1	60	999	999	999	999	999	999	999	999	999	6	4	8	8	4	6	5	6	6	27	4	1	1	0	7	6	0	0	13	2	1	1	12	36	85	16	8	9	49
6	4	2	73	999	999	999	999	999	999	999	25	10	6	5	7	5	8	5	3	3	6	25	4	0	1	0	8	5	0	3	15	3	4	0	9	91	232	8	8	8	141
6	1	1	70	910	7000	302	57	0.13	999	999	22	3	4	3	6	6	4	4	5	5	8	26	4	3	1	1	6	5	1	1	16	7	1	1	8	97	299	16	2	2	202
6	1	2	84	1710	11500	457	72	0.15	999	999	27	10	6	6	6	4	4	5	5	5	7	26	4	0	1	0	6	6	5	5	15	5	3	0	10	180	300	12	4	4	120
6	1	2	66	999	999	999	999	999	999	999	30	1	4	3	5	5	5	3	6	4	2	20	9	11	0	0	15	14	0	0	16	0	2	0	12	98	300	18	6	8	202
6	1	2	67	999	999	999	999	999	999	999	29	10	7	6	6	4	5	8	8	11	13	45	9	12	1	0	16	16	0	0	16	0	3	0	12	44	97	24	18	22	53
6	2	2	63	999	999	999	999	999	999	999	999	12	999	999	999	999	999	999	999	999	999	999	999	999	999	999	999	999	999	999	999	999	999	999	999	999	999	999	999	999	999
6	6	2	67	999	999	999	999	999	999	999	30	10	9	4	7	7	6	8	9	9	10	42	8	10	0	0	11	11	1	1	15	1	3	0	12	72	294	14	5	6	222
6	1	2	72	999	999	999	999	999	999	999	28	1	4	4	5	5	5	5	6	7	6	29	9	5	0	0	12	10	1	2	13	3	1	0	12	48	229	8	4	2	181
6	2	1	52	999	999	999	999	999	999	999	27	13	6	6	9	8	2	5	5	8	9	29	8	6	0	0	8	8	0	0	12	1	1	1	12	49	999	15	999	999	999
6	1	2	68	1380	11500	374	67	0.12	999	999	28	6	7	4	6	5	2	3	4	6	4	19	4	5	0	0	9	6	6	3	15	10	4	0	12	44	193	14	8	14	149
6	6	1	61	999	999	999	999	999	999	999	29	10	3	5	6	4	4	5	6	1	8	24	5	8	0	0	10	9	0	0	13	2	1	1	12	62	163	17	6	6	101
6	1	2	63	591	6330	216	37	0.09	999	999	29	10	6	5	7	5	5	4	9	9	11	38	7	8	0	2	11	9	1	0	13	0	3	0	11	28	74	16	9	9	46
6	2	2	70	999	999	999	999	999	999	999	22	14	7	2	4	3	4	3	4	3	4	18	1	3	1	0	4	3	1	0	15	2	3	0	11	67	999	4	1	5	999
6	999	2	61	999	999	999	999	999	999	999	999	999	999	999	999	999	999	999	999	999	999	999	999	999	999	999	999	999	999	999	999	999	999	999	999	999	999	999	999	999	999
6	4	2	82	348	3210	270	999	0.11	999	999	29	0	6	5	6	6	3	7	7	7	7	31	4	0	0	0	9	4	6	10	11	5	2	1	11	54	128	14	12	16	74
6	1	1	86	999	999	999	999	999	999	999	29	2	5	6	7	4	2	3	6	3	3	17	1	2	2	0	3	4	1	0	14	0	2	1	11	69	220	19	9	15	151
6	1	1	79	510	4637	270	26	0.11	999	999	27	5	5	2	6	6	6	5	6	8	8	33	6	7	0	0	9	7	1	0	14	2	4	1	10	85	191	9	2	7	106
6	1	2	79	999	999	999	999	999	999	999	29	2	10	6	7	4	4	7	7	8	12	38	6	4	1	1	8	5	1	1	16	3	3	0	11	73	137	21	8	7	64
6	1	2	76	999	999	999	999	999	999	999	29	10	9	5	6	4	4	5	6	5	5	25	5	7	0	0	8	9	0	0	13	0	2	0	12	43	116	18	7	6	73
6	1	2	65	999	999	999	999	999	999	999	27	12	11	4	7	4	5	6	8	8	12	39	5	7	3	2	9	10	2	1	14	4	3	0	11	135	178	20	9	11	43
6	2	2	77	999	999	999	999	999	999	999	26	9	11	6	9	8	5	8	10	12	12	47	8	8	1	1	12	11	0	0	16	0	2	1	10	67	109	16	11	15	42
6	1	2	84	1090	8345	268	35	0.13	999	999	30	11	8	5	3	1	3	5	6	7	5	26	1	2	2	1	4	5	3	5	11	1	4	0	10	77	260	12	3	7	183
6	2	1	52	999	999	999	999	999	999	999	30	2	8	7	6	6	4	6	7	8	7	32	6	5	0	2	8	8	1	1	14	3	2	1	12	40	101	23	8	13	61
6	4	2	79	351	999	381	38	0.08	999	999	26	15	8	9	7	5	4	6	7	6	8	31	6	5	0	1	8	6	3	2	15	0	2	1	11	111	197	17	7	10	86
6	2	1	83	999	999	999	999	999	999	999	23	10	5	2	999	999	3	3	5	5	6	22	1	2	0	0	3	3	1	0	10	6	999	999	999	10	89	14	4	4	79
6	1	2	75	546	4950	198	72	0.11	999	999	28	10	4	2	5	5	4	5	7	9	9	34	9	7	0	0	10	11	0	0	13	0	1	0	12	41	228	17	7	10	187
6	999	2	59	588	999	279	39	0.11	999	999	29	12	7	6	10	8	9	11	14	14	13	61	7	15	0	0	16	16	0	0	16	0	1	1	12	33	80	23	14	17	47
6	2	2	76	999	999	999	999	999	999	999	27	15	7	6	8	8	2	4	10	11	11	38	7	6	0	0	9	11	0	0	14	1	3	1	11	120	300	22	11	7	180
6	1	2	73	1440	10286	360	999	0.14	999	999	25	15	11	6	6	6	3	5	4	6	5	23	4	4	0	1	6	5	0	1	12	3	4	0	12	85	300	10	3	4	215
6	4	2	77	999	999	999	999	999	999	999	30	11	8	9	8	6	9	12	16	14	15	66	14	13	0	0	15	14	0	0	16	0	1	1	12	30	65	24	16	18	35
6	5	2	87	1240	11000	458	64	0.11	999	999	26	1	5	3	6	5	2	4	6	7	6	25	0	4	0	5	5	5	2	1	11	7	1	0	8	71	152	16	5	11	81
6	2	2	79	999	999	999	999	999	999	999	29	9	8	9	5	7	5	7	8	8	9	37	6	5	0	0	8	5	1	1	16	4	3	1	12	36	85	19	7	5	49
6	1	1	62	999	999	999	999	999	999	999	28	7	9	7	5	5	5	8	7	8	11	39	8	8	0	0	9	9	0	0	15	0	2	0	12	53	220	25	8	15	167
6	1	2	70	999	999	999	999	999	999	999	24	11	6	6	8	7	4	8	10	13	12	47	9	13	0	0	15	15	0	0	15	0	999	999	12	29	119	22	8	11	90
6	3	2	80	999	999	999	999	999	999	999	26	7	5	4	6	7	4	6	6	6	7	29	5	4	1	1	7	5	4	2	14	4	2	999	12	55	190	16	4	5	135
6	1	1	70	999	999	999	999	999	999	0	25	6	4	3	6	5	2	2	4	2	2	12	0	0	1	0	3	1	0	0	16	0	1	1	12	64	197	15	5	6	133
6	1	1	75	999	999	999	999	999	999	999	24	2	5	5	4	4	5	5	4	5	4	23	2	2	0	1	6	3	0	0	10	5	4	1	12	74	324	8	5	8	250
6	2	2	66	999	999	999	999	999	999	999	29	9	9	6	7	6	8	11	13	15	14	61	14	16	0	0	15	16	0	0	16	0	1	1	12	41	109	23	14	18	68
6	1	2	79	999	999	999	999	999	999	999	26	9	2	4	6	2	1	5	2	3	4	15	0	4	0	1	4	6	2	1	7	1	4	0	11	242	999	10	3	1	999
6	2	2	78	999	999	999	999	999	999	999	27	4	9	7	6	6	4	5	8	8	10	35	8	8	0	1	11	9	0	0	15	6	3	1	12	46	168	10	7	11	122
6	1	2	80	544	5550	436	29	0.1	999	999	28	3	6	4	6	6	7	9	10	10	12	48	10	10	0	0	13	10	1	3	15	0	1	1	12	111	225	17	4	3	114
6	1	2	83	1360	11100	330	37	0.12	999	999	28	13	6	4	4	4	3	5	5	5	7	25	2	1	0	0	7	5	1	1	13	0	1	1	11	134	282	15	6	12	148
6	1	2	61	999	999	999	999	999	999	999	30	999	9	6	8	7	4	8	11	16	13	52	13	14	0	0	16	15	0	0	16	0	1	1	12	24	87	19	8	15	63
6	2	2	69	999	999	999	999	999	999	999	26	999	8	5	7	6	7	8	10	10	10	45	8	8	1	0	10	10	2	0	14	2	3	0	11	47	110	19	7	14	63
6	2	2	81	999	999	999	999	999	999	999	29	11	8	7	6	4	4	10	12	12	13	51	14	15	0	0	16	16	0	0	16	0	1	1	11	42	134	25	19	20	92
6	1	2	68	999	999	999	999	999	999	999	28	5	10	7	8	4	1	5	5	6	7	24	4	5	1	2	11	11	2	1	16	0	2	0	12	42	110	22	13	15	68
6	1	2	54	999	999	999	999	999	999	999	29	999	8	4	8	9	5	9	12	13	10	49	10	14	0	0	13	15	0	0	16	0	1	1	12	20	79	21	10	15	59
6	1	2	78	999	999	999	999	999	999	999	23	4	6	2	6	6	2	4	4	3	5	18	1	0	0	0	3	1	4	3	9	4	4	0	12	64	225	8	10	9	161
6	2	2	90	999	999	999	999	999	999	999	26	4	6	5	2	3	3	2	5	4	5	19	1	0	0	1	3	1	7	5	11	8	5	0	7	277	999	12	6	5	999
6	1	2	84	999	999	999	999	999	999	999	30	7	8	2	3	6	3	4	7	8	8	30	5	5	1	1	7	7	3	4	16	2	3	1	12	74	207	17	9	16	133
6	1	1	83	999	999	999	999	999	999	999	29	14	6	4	5	3	4	3	5	4	5	21	999	999	0	0	6	4	1	0	9	1	3	0	12	111	999	12	6	5	999
6	3	2	85	999	999	999	999	999	999	999	27	2	7	3	999	999	2	3	4	5	6	20	3	1	2	3	5	4	10	6	3	2	4	999	10	128	999	11	5	4	999
6	1	2	67	389	4890	287	31	0.08	999	999	29	6	7	5	4	3	5	6	5	7	4	27	0	0	0	0	1	4	3	5	15	2	4	0	12	62	161	15	6	9	99
6	4	1	74	999	999	999	999	999	999	999	30	7	8	6	7	6	3	4	8	8	1	24	8	11	0	0	13	11	0	1	16	1	1	1	12	47	117	15	11	9	70
6	5	2	90	999	999	999	999	999	999	999	24	1	6	3			2	4	5	8	1	20	4	0	0	0	9	1	2	0	14	3	999	999	999	999	999	13	6	999	999
6	2	2	84	581	4740	312	31	0.12	999	999	29	7	7	2	3	2	3	3	4	4	6	20	3	7	0	0	7	9	3	2	16	11	3	0	11	120	999	15	4	999	999
6	1	2	79	999	999	999	999	999	999	999	30	6	6	6	7	6	4	7	7	12	14	44	8	10	1	0	12	12	2	0	15	1	2	0	11	50	162	17	3	10	112
6	1	1	76	999	999	999	999	999	999	999	30	9	7	6	4	5	5	6	9	9	1	30	10	10	0	0	10	12	0	0	16	0	3	1	12	73	243	20	4	8	170
6	4	1	78	999	999	999	999	999	999	999	30	1	6	3	7	2	3	7	7	8	6	31	6	7	0	1	8	7	1	1	13	6	4	1	10	107	345	15	10	10	238
6	2	2	54	999	999	999	999	999	999	999	29	12	6	5	6	6	4	10	12	13	13	52	13	14	0	0	15	15	0	0	15	1	1	1	12	40	65	23	9	8	25
6	1	1	66	499	4630	248	32	0.11	999	999	30	1	10	6	8	7	5	5	5	7	6	28	3	5	2	1	5	6	2	2	14	4	3	1	12	56	96	14	7	10	40
6	1	1	90	999	999	999	999	999	999	999	28	6	6	5	6	4	4	5	8	6	6	29	5	3	0	0	5	5	5	2	13	4	4	0	12	112	299	16	8	13	187
6	1	1	74	999	999	999	999	999	999	999	29	5	6	5	4	7	5	7	10	12	11	45	10	11	0	0	13	13	0	0	16	0	1	1	12	39	124	23	9	12	85
6	1	2	77	233	2020	378	27	0.12	999	999	28	4	6	3	6	4	1	3	3	5	4	16	1	1	0	0	4	3	0	2	16	21	4	1	12	262	999	9	3	4	999
6	1	2	85	999	999	999	999	999	999	999	24	9	3	3	7	4	2	4	5	5	4	20	2	1	0	1	4	4	4	6	16	20	3	0	10	69	999	8	2	4	999
6	1	2	83	999	999	999	999	999	999	999	26	7	6	3	4	4	2	4	5	3	3	17	2	5	0	0	8	8	1	1	14	1	4	0	9	101	999	12	5	8	999
6	3	1	82	790	7555	428	39	0.1	999	999	28	9	9	4	5	5	5	8	9	13	1	36	7	7	0	0	11	8	2	3	12	1	3	1	12	57	179	24	8	16	122
6	5	1	69	894	5884	300	29	0.15	999	999	26	11	6	3	5	4	4	5	4	6	5	24	3	3	0	0	3	4	2	3	12	5	3	0	10	58	134	24	9	9	76
6	1	1	77	999	999	999	999	999	999	999	30	1	7	6	6	8	4	6	8	10	1	29	5	5	1	1	7	5	4	3	13	0	1	1	12	30	69	26	9	13	39
6	4	1	75	921	6362	380	32	0.14	999	999	30	8	8	5	10	6	3	7	9	10	13	42	9	12	0	0	14	14	0	0	15	1	1	1	12	29	84	19	12	12	55
6	1	1	90	999	999	999	999	999	999	999	27	4	3	4	6	6	1	3	6	4	3	17	0	2	0	2	2	5	3	5	8	5	5	0	9	150	999	7	7	7	999
6	1	2	79	999	999	999	999	999	999	999	28	12	5	2	7	2	3	2	5	7	3	20	4	1	0	0	7	3	7	16	16	21	3	0	10	52	205	20	9	12	153
6	1	2	77	999	999	999	999	999	999	999	28	12	5	4	5	5	5	7	9	10	11	42	8	10	0	0	11	11	0	0	14	0	3	0	12	43	117	30	999	16	74
6	5	2	71	999	999	999	999	0.1	999	999	28	3	5	2	9	5	5	6	8	9	10	38	9	9	0	0	10	9	0	0	16	0	3	0	12	53	999	999	999	999	999
6	1	2	67	999	999	999	999	999	999	999	29	13	5	6	7	5	5	9	12	12	12	50	4	15	0	0	12	16	0	0	16	0	2	1	11	15	127	15	8	12	112
6	1	2	62	999	999	999	999	999	999	999	30	5	5	4	6	6	1	6	9	7	10	33	1	8	1	1	7	9	4	3	14	2	3	0	12	84	188	12	5	7	104
6	3	2	80	999	999	999	999	999	0	0	26	4	6	2	5	3	2	6	4	5	6	23	3	4	1	1	6	5	3	1	11	2	3	1	12	46	92	17	5	6	46
6	2	2	71	999	999	999	999	999	999	999	28	9	7	5	7	6	4	5	7	8	10	34	3	6	0	1	7	8	0	0	16	1	1	1	12	46	117	22	12	15	71
6	3	2	54	999	999	999	999	999	999	999	30	9	8	6	8	6	5	10	9	14	14	52	11	15	0	0	16	15	0	0	16	0	2	1	12	50	104	18	11	15	54
6	2	2	60	534	3814	220	999	0.14	999	999	23	11	4	3	6	5	3	4	7	10	12	36	5	8	0	0	10	11	0	0	16	0	2	0	9	67	161	9	2	13	94
6	5	2	81	999	999	999	999	999	999	999	29	8	6	5	5	5	4	6	9	9	8	36	8	10	0	1	14	13	0	0	16	0	2	1	12	46	153	21	9	14	107
6	2	1	88	999	999	999	999	999	999	999	21	10	7	6	7	6	2	5	5	4	5	21	2	0	1	3	5	1	2	1	15	2	1	1	12	56	185	13	2	8	129
6	2	2	67	999	999	999	999	999	999	999	27	7	9	5	6	6	3	2	8	6	4	23	3	5	0	1	7	5	1	0	13	0	4	1	12	140	287	13	7	13	147
6	1	1	71	999	999	999	999	999	999	999	28	12	9	6	7	7	4	4	3	6	6	23	5	6	1	1	9	6	2	2	16	3	3	1	12	42	117	14	8	11	75
6	1	2	65	999	999	999	999	999	999	999	30	7	6	5	8	6	5	9	10	11	12	47	6	8	0	0	10	10	1	1	16	0	1	1	12	31	65	27	6	999	34
6	1	1	74	999	999	999	999	999	999	999	28	12	6	2	5	5	3	3	4	4	5	19	0	1	0	1	2	3	0	1	14	4	5	0	12	119	207	7	3	3	88
6	1	1	74	999	999	999	999	999	999	999	21	15	4	4	6	3	3	2	2	999	999	999	999	999	999	999	999	999	999	999	999	999	5	0	12	107	999	8	999	999	999
6	1	2	75	999	999	999	999	999	999	999	28	3	5	6	6	7	7	10	12	15	14	58	12	13	1	1	15	16	0	0	16	0	3	0	12	45	114	29	19	21	69
6	1	2	77	992	9018	373	79	0.11	999	0	24	15	4	1	4	0	3	6	7	6	6	28	2	4	0	0	6	6	2	2	15	4	4	0	8	78	999	14	2	2	999
6	2	1	66	999	999	999	999	999	999	999	26	7	9	5	6	4	5	10	10	12	11	48	11	12	1	1	11	13	1	1	15	0	999	1	12	62	153	22	10	12	91
6	2	2	63	999	999	999	999	999	999	999	999	10	8	5	8	4	8	12	13	15	13	61	11	12	0	1	14	14	0	0	15	0	1	0	11	46	143	16	5	9	97
6	2	2	63	999	999	999	999	999	999	999	30	8	7	7	8	8	4	7	9	12	12	44	7	8	1	1	10	10	1	0	15	0	1	1	12	40	85	17	9	14	45
6	1	1	55	999	999	999	999	999	999	999	29	5	8	6	9	7	4	8	9	11	11	43	8	8	0	1	12	10	2	1	15	0	1	1	12	32	78	30	13	999	46
6	5	2	71	999	999	999	999	999	999	999	28	9	8	6	8	6	1	5	7	12	10	35	7	8	1	1	10	10	0	1	15	0	1	1	12	44	85	14	4	11	41
6	3	1	70	1290	7167	260	50	0.18	999	999	29	8	8	8	8	5	4	9	10	12	13	48	14	12	0	0	15	16	0	0	16	0	1	1	12	58	146	22	9	17	88
6	1	2	80	999	999	999	999	999	1	999	27	11	8	3	5	2	3	3	5	5	6	22	1	0	0	0	4	4	1	0	11	999	3	0	12	74	999	15	6	9	999
6	1	1	66	999	999	999	999	999	999	999	30	6	8	6	7	6	5	6	8	12	11	42	8	8	1	3	12	10	2	3	15	0	1	1	12	90	164	37	7	13	74
6	1	2	85	431	6157	292	59	0.07	999	999	25	8	7	5	5	4	3	4	4	5	5	21	0	0	1	3	2	1	8	10	16	11	1	0	12	77	266	14	3	5	189
6	1	2	69	999	999	999	999	999	999	999	22	7	8	3	6	4	2	3	4	4	6	19	2	3	0	0	3	4	2	1	9	1	3	0	4	63	248	8	4	3	185
6	1	2	87	999	999	999	999	999	0	999	24	12	3	2	6	5	2	4	4	7	7	24	7	6	2	1	9	7	2	1	16	13	2	0	10	173	290	13	5	3	117
6	2	2	55	999	999	999	999	999	999	999	28	6	5	6	8	6	4	7	10	11	14	46	8	12	1	1	13	14	0	0	15	0	1	999	999	35	68	999	999	999	33
6	1	2	60	999	999	999	999	999	999	999	28	12	8	2	7	4	5	8	9	11	11	44	10	12	0	0	12	12	0	0	16	0	1	1	12	38	112	22	7	10	74
6	4	1	57	999	999	999	999	999	999	999	30	4	8	7	9	6	6	8	12	14	15	55	9	8	0	0	12	10	0	2	15	0	2	1	12	15	28	18	10	15	13
6	1	1	72	886	6980	248	46	0.13	999	999	25	5	4	4	12	10	2	4	4	6	8	24	5	6	0	1	6	6	2	1	12	2	1	1	12	38	144	13	7	3	106
6	4	2	59	999	999	999	999	999	999	999	30	12	10	4	6	8	6	8	8	11	11	44	9	12	0	0	13	14	0	0	15	0	1	1	12	34	78	21	8	11	44
6	1	2	87	999	999	999	999	999	999	999	27	7	6	4	6	4	2	3	5	5	4	19	5	1	0	0	9	8	3	4	10	2	3	0	9	170	999	11	3	8	999
6	2	2	72	606	7575	289	63	0.08	999	0	30	14	7	6	5	3	4	4	4	6	5	23	4	4	0	0	5	5	3	3	14	11	1	1	12	58	143	22	10	12	85
6	2	1	78	967	7438	358	57	0.13	999	999	27	7	10	8	8	6	0	5	6	2	5	18	2	2	3	3	7	4	4	1	14	8	1	1	11	54	127	18	10	15	73
6	1	2	78	311	6220	603	999	0.05	999	999	27	10	6	2	5	5	3	5	7	12	10	37	6	7	1	1	13	12	0	2	16	1	4	0	12	76	271	19	8	11	195
6	1	2	77	999	999	999	999	999	999	999	28	12	6	3	5	6	4	7	12	13	13	49	11	10	0	1	11	11	0	0	15	0	3	1	10	63	184	16	6	8	121
6	2	2	79	999	999	999	999	999	999	999	29	7	10	4	6	3	5	5	6	7	7	30	6	7	0	0	7	7	1	1	14	0	3	1	12	68	111	22	7	9	43
6	1	1	83	999	999	999	999	999	999	999	29	6	4	3	6	3	1	2	4	4	4	15	0	0	0	0	2	0	3	3	14	10	3	0	12	999	999	13	4	8	999
6	1	2	62	999	999	999	999	999	999	999	20	5	4	2	2	2	4	3	5	4	4	20	0	0	0	0	6	4	0	1	15	0	999	999	4	999	999	6	3	2	999
6	2	2	69	999	999	999	999	999	999	999	27	8	9	6	8	3	7	9	11	13	12	52	12	13	0	0	13	13	0	0	16	0	3	1	12	21	86	27	9	15	65
6	4	1	76	895	9020	321	57	0.1	999	999	28	8	7	6	9	7	6	6	8	10	8	38	5	6	0	1	7	7	2	1	13	1	999	999	12	999	999	20	15	13	999
6	2	2	70	999	999	999	999	999	999	999	30	1	7	5	6	7	4	6	8	10	9	37	6	6	2	4	8	7	5	1	15	2	1	1	12	42	104	20	9	8	62
6	1	1	74	999	999	999	999	999	999	999	999	12	9	6	6	6	3	4	7	5	7	26	4	3	1	0	7	7	4	3	12	2	1	1	12	38	102	21	8	6	64
6	2	1	67	863	10787	252	68	0.08	999	0	24	9	3	3	6	4	3	7	4	6	6	26	4	5	2	1	5	6	1	1	14	5	4	0	4	106	232	12	2	4	126
6	2	2	78	752	12533	398	63	0.06	0	999	28	15	3	4	4	3	1	3	9	12	13	38	12	14	1	1	15	15	0	0	16	0	3	1	9	63	190	17	5	9	127
6	1	2	78	999	999	999	999	999	999	0	28	13	6	4	5	3	3	2	4	4	3	16	3	6	0	0	7	6	0	0	10	2	3	0	12	180	999	15	7	3	999
6	1	1	79	999	999	999	999	999	0	999	26	5	7	6	5	4	4	6	5	5	6	26	5	4	0	1	6	5	3	3	14	13	3	1	12	129	270	16	8	9	141
6	1	1	76	999	999	999	999	999	999	0	24	13	4	6	8	4	3	3	5	6	4	21	3	3	0	0	7	5	4	4	12	3	1	0	12	53	132	20	7	11	79
6	2	2	74	356	3560	1290	28	0.1	999	0	28	13	5	4	5	3	5	5	5	6	4	25	2	0	0	0	5	4	2	0	16	10	4	0	10	102	300	6	1	2	198
6	2	2	80	999	999	999	999	999	999	999	27	7	4	4	5	2	3	3	4	5	6	21	4	5	0	0	9	7	1	0	13	2	4	0	8	128	999	18	6	12	999
6	2	2	82	999	999	999	999	999	999	999	24	11	4	5	6	3	0	0	3	6	2	11	0	0	0	0	2	1	5	3	12	17	3	0	7	85	999	12	3	6	999
6	4	2	75	999	999	999	999	999	999	999	28	11	7	7	7	6	6	12	14	15	16	63	14	13	0	0	16	14	0	0	16	0	1	1	12	65	168	23	13	21	103
6	1	2	75	999	999	999	999	999	0	999	999	10	6	3	5	4	2	4	3	4	5	18	3	0	0	0	3	1	0	0	999	999	3	0	12	166	264	12	2	4	98
6	2	2	83	999	999	999	999	999	999	999	28	6	11	5	999	999	4	9	7	9	9	38	3	5	0	0	7	12	3	2	15	2	1	0	12	58	121	13	8	10	63
6	1	2	80	999	999	999	999	999	999	999	29	8	7	7	6	5	2	7	8	4	13	34	10	8	2	2	13	9	1	0	16	4	3	0	12	76	147	12	1	7	71
6	2	2	85	1220	8580	228	53	0.14	0	999	24	11	6	5	6	4	2	4	3	4	4	17	2	0	0	0	3	4	2	2	9	3	4	0	9	59	168	6	2	5	109
6	2	2	70	825	6875	216	31	0.12	999	999	27	6	8	5	9	7	5	9	13	10	11	48	10	10	0	2	14	15	2	1	16	2	3	1	11	34	113	14	14	14	79
6	4	1	92	999	999	999	999	999	999	999	28	2	6	3	5	7	3	4	7	8	8	30	5	4	1	0	7	5	0	0	13	1	1	1	12	91	171	7	3	5	80
6	1	2	68	757	6308	236	33	0.12	999	999	999	999	999	999	999	999	999	999	999	999	999	999	999	999	999	999	999	999	999	999	999	999	999	999	999	999	999	999	999	999	999
6	2	2	60	677	5680	150	32	999	999	999	24	4	6	4	6	7	3	5	5	7	8	28	4	5	0	0	8	8	2	0	12	1	1	0	12	41	123	13	2	999	82
6	1	2	77	999	999	999	999	999	999	999	28	9	9	6	8	6	3	3	9	8	11	34	8	8	1	1	9	9	0	0	15	4	3	0	12	60	210	20	5	7	150
6	999	2	76	999	999	999	999	999	999	999	30	3	5	4	6	6	4	6	5	6	9	30	6	6	0	0	6	7	1	1	11	5	1	1	11	90	229	14	4	8	139
6	5	2	82	999	999	999	999	999	999	999	21	999	8	4	999	999	999	999	999	999	999	999	999	999	999	999	999	999	999	999	999	999	3	999	999	999	999	999	999	999	999
6	3	2	85	999	999	999	999	999	999	0	25	3	8	5	7	5	6	8	10	10	12	46	7	8	6	4	11	10	4	4	15	3	5	1	1	126	300	12	6	9	174
6	2	1	73	441	5512	172	999	0.08	0	999	26	5	3	2	4	2	3	0	4	5	8	20	2	0	0	0	6	6	4	4	12	3	4	0	9	98	999	7	4	5	999
6	1	2	85	999	999	999	999	999	999	999	30	11	4	3	6	6	3	5	7	10	11	36	8	8	1	1	11	11	0	0	13	3	3	0	12	62	220	11	4	7	158
6	2	2	90	1180	19666	384	83	0.06	999	999	28	10	4	4	6	7	3	4	6	6	8	27	4	5	0	1	8	7	2	0	12	0	3	0	8	95	999	12	5	6	999
6	1	2	84	1440	13090	401	47	0.11	999	999	27	8	7	6	7	5	3	5	4	4	5	21	2	2	0	1	8	5	5	3	15	5	1	0	11	44	255	13	7	6	211
6	1	2	66	999	999	999	999	999	999	0	28	14	7	4	7	3	3	4	7	5	7	26	0	0	0	0	5	5	3	6	12	18	4	0	7	102	228	13	2	5	126
6	1	1	88	660	6600	173	42	0.1	999	999	18	0	999	999	999	999	999	999	999	999	999	999	999	999	999	999	999	999	999	999	999	999	999	999	999	999	999	999	999	999	999
6	2	2	71	999	999	999	999	999	999	999	27	3	5	6	6	5	4	7	7	9	10	37	7	10	0	0	13	13	1	0	15	0	2	0	11	42	204	18	7	6	162
6	2	2	61	1180	10300	393	53	0.11	999	999	29	11	5	4	8	6	4	6	6	6	7	29	6	6	1	1	10	8	1	2	15	2	3	0	10	51	151	15	8	12	100
6	5	2	80	999	999	999	999	999	999	999	30	9	4	6	6	3	5	8	9	12	14	48	12	11	1	1	13	12	0	0	16	1	1	0	12	51	132	18	5	8	81
6	3	2	74	999	999	999	999	999	999	999	28	7	6	4	6	3	3	4	5	3	8	23	0	3	0	0	2	4	1	1	11	1	4	0	10	180	999	14	3	3	999
6	4	1	60	999	999	999	999	999	999	999	30	0	6	4	6	6	3	8	7	8	8	34	5	9	1	1	8	11	1	0	15	4	1	1	12	74	118	17	11	13	44
6	1	2	74	907	6977	235	42	0.13	999	999	28	2	4	5	6	5	3	1	3	3	3	13	2	0	1	2	5	2	5	2	9	2	2	0	12	129	300	13	6	6	171
6	4	1	70	999	999	999	999	999	999	999	25	2	5	5	7	6	0	5	5	4	7	21	5	6	0	0	7	6	1	1	12	3	2	1	9	98	157	15	6	5	59
6	1	1	90	999	999	999	999	999	999	999	28	4	4	4	8	5	2	4	6	5	5	22	5	2	0	0	8	4	3	7	13	17	3	0	11	110	227	21	3	6	117
6	2	2	77	999	999	999	999	999	0	999	26	2	8	7	8	7	3	5	6	6	6	26	0	0	0	0	2	1	2	2	14	6	2	1	12	41	87	18	8	14	46
6	5	2	94	999	999	999	999	999	999	999	26	11	3	3	6	3	4	7	9	8	9	37	5	8	0	0	6	9	2	0	16	13	5	0	12	133	236	16	10	9	103
6	4	2	60	999	999	999	999	999	999	999	30	3	8	5	10	7	4	9	9	11	9	42	6	6	0	0	13	10	2	0	15	0	2	1	12	28	62	25	19	19	34
6	4	2	64	999	999	999	999	999	999	999	30	6	8	7	6	6	5	9	12	15	15	56	13	14	0	0	15	16	0	0	16	0	1	1	12	42	171	23	11	15	129
6	1	2	70	999	999	999	999	999	999	999	30	5	6	3	5	6	5	10	11	11	13	50	11	10	2	0	14	12	2	2	15	0	3	0	11	51	220	12	5	8	169
6	1	2	85	999	999	999	999	999	0	999	21	9	5	2	5	3	6	7	8	6	4	31	4	1	1	1	7	3	2	1	6	0	5	0	6	150	300	8	6	8	150
6	1	1	62	1080	9810	233	999	0.11	0	999	28	11	6	7	9	10	2	6	8	12	16	44	12	13	0	0	14	13	0	0	16	0	1	1	12	26	52	23	9	9	26
6	1	1	78	999	999	999	999	999	0	999	30	6	6	3	6	5	1	5	6	5	6	23	2	8	1	0	8	10	0	0	16	0	2	0	12	85	211	6	1	4	126
6	1	2	84	999	999	999	999	999	999	999	27	4	5	5	6	4	5	4	3	5	5	22	4	2	0	0	4	2	3	0	15	3	5	0	5	76	231	7	2	3	155
6	2	2	92	999	999	999	999	999	999	999	25	9	3	1	7	6	4	6	8	9	7	34	7	8	0	0	11	9	0	0	13	0	3	1	12	40	117	16	8	7	77
6	1	2	89	599	3150	173	25	0.19	999	999	22	11	1	0	4	2	3	2	999	999	999	999	999	999	999	999	999	999	999	999	999	999	3	999	7	88	999	8	1	2	999
6	1	1	73	999	999	999	999	999	999	0	21	1	8	4	8	6	4	4	6	9	10	33	4	4	0	1	7	4	5	1	16	15	1	1	10	85	129	20	3	5	44
6	1	2	87	999	999	999	999	999	999	999	28	10	3	3	3	2	3	2	2	3	3	13	4	4	3	1	4	4	2	1	11	1	3	1	1	180	999	14	10	9	999
6	1	1	64	999	999	999	999	999	999	999	29	2	5	2	5	5	5	7	7	6	8	33	2	5	3	0	6	7	1	0	15	1	1	1	12	40	203	11	2	3	163
6	1	2	80	999	999	999	999	999	999	999	26	999	5	2	999	999	3	5	6	5	6	25	5	4	2	1	8	6	5	2	15	2	999	999	999	999	999	11	4	6	999
6	2	2	65	999	999	999	999	999	999	999	30	7	8	3	5	6	6	8	11	13	14	52	11	13	0	0	14	13	0	0	15	0	2	1	12	31	79	26	10	13	48
6	1	1	83	999	999	999	999	999	999	999	19	10	6	0	2	2	3	3	3	2	4	15	2	999	1	999	4	999	2	999	999	999	5	0	0	180	999	9	0	0	999
6	2	2	61	999	999	999	999	999	999	999	29	3	4	2	5	4	7	10	11	13	12	53	13	12	1	2	15	15	0	0	15	0	999	999	999	68	159	15	10	10	91
6	2	2	73	999	999	999	999	999	0	999	29	10	8	5	7	4	4	5	9	8	9	35	4	2	2	3	10	4	4	2	14	8	3	0	12	48	173	21	10	14	125
6	1	1	54	579	5330	266	42	0.11	999	999	29	6	7	3	10	6	3	4	5	8	9	29	9	7	0	0	11	10	1	1	15	4	2	1	12	39	95	17	6	6	56
6	1	2	79	999	999	999	999	999	999	999	26	6	6	4	5	4	6	5	8	7	6	32	5	6	0	1	9	7	1	0	16	3	3	0	6	999	999	18	3	9	999
6	1	1	84	999	999	999	999	999	999	999	29	5	6	3	6	5	4	4	4	7	7	26	4	3	0	0	6	4	2	1	15	2	2	1	9	66	287	12	2	8	221
6	2	1	63	364	5770	264	62	0.11	999	999	28	14	4	4	8	4	2	4	7	9	11	33	9	8	0	0	12	10	0	0	15	0	1	1	12	52	190	13	7	7	138
6	1	2	83	1070	10700	450	61	0.1	999	0	22	4	7	3	6	2	3	3	4	2	3	15	2	0	1	0	3	2	1	2	13	4	4	0	10	108	999	7	2	5	999
6	4	2	80	999	999	999	999	999	999	999	29	5	11	12	9	7	6	8	7	9	8	38	7	8	0	0	9	9	0	0	14	0	1	1	12	48	61	31	10	19	13
6	1	2	84	999	999	999	999	999	999	999	30	7	10	5	6	5	6	8	9	10	11	44	10	10	0	0	13	13	0	0	16	0	3	0	12	62	148	23	11	11	86
6	2	2	72	1040	9454	282	43	0.11	999	999	30	0	10	7	5	6	4	7	6	7	8	32	4	0	0	0	10	8	1	1	14	2	1	1	12	62	151	16	11	14	89
6	1	1	71	1250	6900	299	64	0.13	999	999	28	7	5	5	7	6	2	4	6	9	10	31	5	6	0	0	12	12	0	0	16	1	1	1	12	36	131	27	7	3	95
6	1	1	57	999	999	999	999	999	999	999	28	10	6	7	4	5	2	4	4	7	8	25	6	6	0	1	8	7	0	3	11	3	1	1	12	69	131	13	8	10	62
6	1	2	72	999	999	999	999	999	999	999	26	13	6	4	7	7	3	5	9	9	10	36	8	10	0	0	11	13	0	0	16	1	4	1	12	42	127	21	4	10	85
6	3	1	68	224	999	109	999	999	999	999	29	8	6	2	7	7	5	8	9	10	12	44	9	9	0	0	12	13	0	0	15	0	1	1	12	55	127	20	9	19	72
6	1	2	81	999	999	999	999	999	999	999	28	15	4	4	2	4	4	5	7	6	6	28	0	5	0	0	5	5	1	0	7	3	1	1	12	180	999	9	1	3	999
6	1	1	68	967	6740	363	60	0.14	999	999	23	15	3	2	5	3	3	5	4	5	3	20	1	2	5	4	2	4	5	1	15	7	1	0	12	106	999	17	5	8	999
6	1	2	74	999	999	999	999	999	999	999	29	5	9	6	6	6	2	6	7	6	7	28	6	10	0	0	10	11	1	0	14	1	1	1	12	64	189	19	12	9	125
6	1	1	77	999	999	999	999	999	0	999	25	6	6	3	7	5	4	6	6	8	7	31	6	7	0	0	8	7	0	0	11	0	3	0	12	101	201	12	1	7	100
6	1	2	70	506	4060	173	19	0.12	999	999	30	8	7	5	6	6	5	10	9	10	12	46	6	8	0	0	9	9	2	0	16	4	1	1	12	74	156	13	4	8	82
6	999	1	75	999	999	999	999	999	999	999	999	999	999	999	999	999	999	999	999	999	999	999	999	999	999	999	999	999	999	999	999	999	999	999	999	999	999	999	999	999	999
6	1	2	74	999	999	999	999	999	999	999	30	13	4	4	5	5	5	6	9	9	10	39	7	8	0	0	9	9	0	0	16	0	3	1	12	57	218	12	4	5	161
6	1	2	63	999	999	999	999	999	999	999	28	5	7	6	6	6	3	6	8	8	9	34	4	6	0	0	9	8	0	0	15	0	1	1	12	30	134	20	6	12	104
6	1	2	71	999	999	999	999	999	999	999	24	12	6	0	4	2	3	8	3	3	6	23	4	2	1	1	8	5	5	3	15	3	4	0	11	86	300	9	4	2	214
6	3	2	78	999	999	999	999	999	999	999	30	6	8	6	4	4	4	5	6	9	9	33	2	6	0	0	4	6	1	0	15	4	3	1	8	104	174	16	5	7	70
6	1	2	74	999	999	999	999	999	999	999	27	8	6	6	5	7	4	5	5	11	13	38	7	0	1	0	10	8	3	4	16	9	3	1	9	46	300	15	9	11	254
6	1	1	69	999	999	999	999	999	999	999	30	0	8	3	7	6	4	9	9	11	11	44	7	8	0	0	8	8	0	0	15	0	1	1	12	32	96	20	7	15	64
6	1	2	90	999	999	999	999	999	999	999	28	3	4	2	5	1	3	3	5	5	5	21	3	6	1	1	6	6	3	3	12	1	4	0	8	180	999	11	4	6	999
6	1	1	67	999	999	999	999	999	999	999	28	10	8	6	7	4	4	5	6	5	5	25	4	2	0	3	5	5	1	4	15	4	1	1	12	69	150	28	16	999	81
6	1	1	59	810	6790	238	26	0.12	999	999	24	15	3	4	6	5	3	5	6	5	7	26	2	3	0	0	5	6	0	0	16	2	1	1	12	68	231	10	1	999	163
6	1	2	66	504	4750	262	38	0.11	999	999	30	13	7	4	6	5	3	6	4	4	6	23	2	4	1	0	5	5	1	0	12	1	2	0	12	62	157	13	8	5	95
6	1	1	77	375	3050	213	24	0.12	999	999	29	10	7	3	4	3	2	2	2	3	3	12	3	2	0	0	4	2	0	0	14	4	3	1	12	180	999	5	1	999	999
6	2	2	62	999	999	999	999	999	999	999	30	4	8	7	6	5	5	6	8	10	9	38	7	7	0	1	12	10	1	2	15	2	2	0	12	55	112	15	10	15	57
6	2	2	65	999	999	999	999	999	999	999	29	6	8	7	7	6	3	7	11	11	8	40	2	0	1	0	6	7	1	1	16	2	3	0	999	60	93	15	9	12	33
6	2	1	66	1380	10700	185	999	0.13	999	999	30	1	8	4	8	7	4	10	11	11	11	47	9	11	0	0	12	13	0	0	15	1	1	0	12	26	76	30	19	20	50
6	1	2	79	999	999	999	999	999	999	999	24	11	5	2	6	2	4	3	2	6	7	22	1	0	1	0	5	3	5	9	15	19	4	0	999	180	999	14	4	999	999
6	1	2	74	999	999	999	999	999	999	999	23	13	6	3	7	5	5	8	9	11	10	43	9	9	0	2	12	11	0	3	15	7	2	0	12	32	158	21	9	999	126
6	1	2	71	999	999	999	999	999	999	999	26	15	6	5	6	4	2	5	5	7	9	28	8	8	0	0	10	8	5	0	13	0	2	1	12	50	189	17	9	7	139
6	1	2	77	999	999	999	999	999	999	999	999	999	9	6	6	6	3	4	6	6	8	27	5	6	0	1	9	7	0	0	16	3	1	1	12	64	117	16	8	13	53
6	1	2	65	999	999	999	999	999	999	999	29	12	7	6	5	2	4	7	8	11	11	41	9	8	1	0	12	10	1	0	15	0	3	0	12	82	300	13	2	8	218
6	1	1	70	999	999	999	999	999	999	999	29	5	7	4	7	5	4	3	4	5	7	23	2	2	0	0	5	6	0	1	11	0	1	1	12	52	134	9	3	3	82
6	999	2	78	999	999	999	999	999	999	999	999	999	999	999	999	999	999	999	999	999	999	999	999	999	999	999	999	999	999	999	999	999	999	999	999	999	999	999	999	999	999
6	2	2	75	999	999	999	999	999	999	999	23	10	8	3	5	6	3	4	8	8	7	30	5	4	0	0	6	5	0	1	3	0	3	0	8	61	132	12	5	5	71
6	1	2	77	999	999	999	999	999	999	999	29	10	8	6	7	6	4	6	7	6	6	29	0	0	0	0	5	4	3	2	15	2	1	0	12	56	146	24	10	12	90
6	1	2	79	999	999	999	999	999	999	999	30	9	8	8	8	6	5	4	4	4	5	22	3	4	0	0	7	4	1	0	999	999	2	1	12	54	146	15	4	999	92
6	1	1	69	999	999	999	999	999	999	999	29	9	9	6	8	7	4	7	6	8	9	34	4	4	0	0	7	6	2	0	15	3	1	0	12	63	156	12	4	6	93
6	999	1	72	999	999	422	999	999	0	0	30	999	7	6	6	3	4	8	6	9	8	35	5	6	0	0	10	10	0	1	16	0	3	1	12	120	300	19	3	3	180
6	1	2	78	999	999	999	999	999	999	999	30	5	4	4	5	5	4	5	7	8	11	35	8	7	0	0	11	11	0	0	15	0	1	0	11	55	229	21	6	15	174
6	1	2	72	999	999	999	999	999	999	999	29	2	7	5	5	4	3	9	10	9	11	42	9	7	0	0	10	11	0	0	14	0	3	1	12	68	149	17	6	5	81
6	1	2	77	999	999	999	999	999	0	999	27	10	8	2	5	3	2	5	5	9	9	30	7	6	0	0	10	8	0	0	13	4	3	0	11	74	272	10	5	5	198
6	1	1	77	999	999	999	999	999	999	999	29	7	3	3	5	4	2	6	6	7	7	28	4	4	0	1	7	7	1	0	14	2	3	0	12	153	999	9	1	1	999
6	1	1	76	749	5310	221	35	0.14	999	999	26	4	6	2	4	3	2	4	4	4	4	18	3	3	0	0	5	5	2	1	13	12	3	0	10	48	300	11	1	5	252
6	1	1	68	999	999	999	999	999	999	999	30	13	6	3	7	4	5	4	7	6	7	29	8	6	0	1	11	11	0	0	14	1	2	1	12	43	72	20	5	10	29
6	1	1	52	999	999	999	999	999	999	999	30	999	8	5	9	8	3	7	9	8	9	36	8	7	0	0	9	9	0	1	15	2	1	1	12	51	84	23	9	11	33
6	2	2	61	673	5650	81	999	0.12	999	999	29	5	10	3	7	5	5	10	12	13	16	56	12	12	0	0	16	16	0	0	16	0	1	1	12	42	220	28	6	9	178
6	2	2	81	999	999	999	999	999	999	999	30	15	5	4	4	7	6	10	12	13	14	55	11	14	2	0	15	14	1	1	15	0	1	1	12	34	81	25	7	17	47
6	1	1	60	999	999	999	999	999	999	999	28	7	7	4	7	7	4	8	8	10	12	42	7	9	0	0	12	13	0	0	16	0	3	0	999	999	999	26	3	6	999
6	1	2	82	999	999	999	999	999	999	999	27	2	5	5	7	7	2	8	5	6	7	28	3	5	0	0	6	6	3	2	12	4	2	0	11	57	227	12	3	7	170
6	1	1	65	971	9030	203	44	0.11	0	999	23	12	1	1	1	2	1	2	5	4	5	17	5	4	0	0	7	5	0	1	9	0	3	0	6	180	999	8	6	7	999
6	1	2	66	879	7870	307	54	0.11	999	999	30	9	6	3	8	4	3	5	8	7	7	30	3	3	4	1	5	3	1	1	15	6	1	1	11	41	194	12	6	12	153
6	1	2	61	999	999	999	999	999	999	999	29	4	8	7	7	6	4	6	11	12	14	47	11	12	0	0	13	14	0	0	15	0	3	0	12	32	64	19	12	12	32
6	1	1	54	999	999	999	999	999	999	999	27	6	4	3	7	7	7	11	14	16	16	64	14	15	0	0	15	15	0	0	16	0	1	0	12	47	210	27	8	7	163
6	1	1	75	231	1930	95	23	0.12	999	999	24	0	7	6	6	4	3	4	5	5	5	22	0	0	0	0	3	3	0	5	12	5	2	1	12	78	117	23	7	5	39
6	3	1	70	999	999	999	999	999	999	999	27	13	8	5	7	6	6	9	9	13	14	51	11	7	0	0	12	10	0	1	15	2	1	1	12	43	91	28	16	18	48
6	1	2	88	999	999	999	999	999	0	999	24	6	7	5	6	5	5	5	6	7	9	32	6	5	1	3	6	5	6	3	16	16	3	0	7	108	300	13	8	10	192
6	1	2	75	999	999	999	999	999	999	999	29	7	6	4	6	3	7	10	8	10	12	47	10	13	0	0	16	16	0	0	16	0	1	1	12	64	190	26	11	14	126
6	1	1	84	999	999	999	999	999	0	0	26	6	5	4	6	4	4	7	5	6	8	30	4	4	2	3	9	7	6	6	14	3	2	1	12	52	148	15	6	10	96
6	1	2	80	999	999	999	999	999	999	999	27	12	6	5	6	3	2	7	9	10	12	40	10	7	0	0	12	8	1	0	14	0	2	0	8	160	300	14	5	7	140
6	1	2	66	999	999	999	999	999	999	999	29	11	6	8	6	6	3	5	10	10	11	39	8	7	1	2	10	8	3	1	14	0	3	0	11	49	108	17	7	12	59
6	1	1	73	999	999	999	999	999	999	999	28	2	8	2	7	4	3	5	2	7	8	25	4	3	0	0	6	5	0	0	15	0	1	1	12	39	185	21	8	10	146
6	1	2	78	495	4740	240	45	0.1	999	999	28	14	5	5	7	5	2	4	5	7	5	23	3	4	0	0	6	4	2	4	14	6	4	0	12	89	999	13	4	1	999
6	2	2	87	999	999	999	999	999	999	999	30	999	6	3	4	4	5	9	12	13	13	52	11	12	0	0	14	13	1	1	16	0	4	0	999	999	999	28	13	19	999
6	1	1	63	1090	6480	270	39	0.17	999	999	29	8	12	7	6	4	5	7	7	9	9	37	6	6	0	0	7	8	0	0	16	2	1	1	12	37	83	20	8	12	46
6	1	2	86	999	999	999	999	999	999	999	28	8	6	4	6	4	1	2	3	1	4	11	1	0	0	0	2	4	1	2	15	5	1	0	12	107	999	13	5	5	999
6	5	2	76	999	999	999	999	999	999	999	24	5	6	4	6	4	4	5	5	7	6	27	0	5	0	2	5	7	2	2	13	1	3	999	12	83	163	21	6	7	80
6	2	2	81	999	999	999	999	999	999	999	29	2	5	2	6	5	1	4	3	4	5	17	2	2	0	0	4	5	3	1	10	1	4	0	12	81	300	12	4	4	219
6	2	2	61	999	999	999	999	999	999	999	29	5	11	6	6	6	6	7	9	8	9	39	5	6	0	2	9	9	1	1	15	0	2	1	12	36	85	21	7	15	49
6	2	2	77	999	999	999	999	999	999	999	30	2	7	8	6	8	3	6	8	10	13	40	11	12	0	1	12	13	0	0	16	1	3	0	10	37	72	22	13	19	35
6	2	1	71	999	999	999	999	999	999	999	28	3	9	8	7	3	4	4	5	5	5	23	3	6	0	1	5	7	4	1	11	1	2	1	12	93	172	18	17	18	79
6	1	2	65	999	999	999	999	999	999	999	28	11	7	4	5	2	2	2	3	3	5	15	1	3	0	2	1	6	2	0	13	0	3	0	11	120	999	17	10	5	999
6	1	1	56	999	999	999	999	999	999	999	29	999	6	4	999	999	5	11	10	11	12	49	13	15	0	0	15	15	0	0	15	0	1	1	11	51	120	23	6	13	69
6	1	2	82	999	999	999	999	999	999	999	30	13	8	6	6	7	6	10	9	11	12	48	4	5	4	2	9	9	1	1	16	1	1	1	12	68	108	16	10	11	40
6	1	2	81	999	999	999	999	999	0	999	27	10	5	6	6	3	6	7	8	7	11	39	4	6	0	0	8	8	1	0	15	2	3	0	10	66	999	15	7	7	999
6	1	2	78	999	999	999	999	999	999	999	28	10	7	4	4	4	5	9	8	8	8	38	5	9	0	0	10	10	0	1	14	2	5	1	12	100	163	9	9	6	63
6	1	2	75	999	999	999	999	999	999	999	25	5	6	6	6	3	4	9	10	11	10	44	6	11	0	0	11	12	4	2	16	2	1	1	12	66	199	18	4	7	133
6	2	2	69	999	999	999	999	999	999	999	29	9	8	4	7	7	5	11	12	9	10	47	6	10	1	0	10	12	0	0	16	4	3	1	11	66	199	23	13	15	133
6	1	2	68	999	999	999	999	999	999	999	26	10	7	3	7	7	3	7	8	8	11	37	7	6	0	0	8	6	0	0	16	0	1	1	12	35	126	15	6	13	91
6	1	2	75	999	999	999	999	999	999	999	28	13	2	4	6	6	1	1	3	1	2	8	0	0	1	0	1	0	2	2	0	2	3	0	12	101	300	9	2	1	199
6	999	2	87	999	999	999	999	999	999	999	30	0	5	4	999	999	5	9	11	13	13	51	12	11	0	0	14	12	0	0	16	0	999	999	999	999	999	24	9	15	999
6	2	2	68	999	999	999	999	999	999	999	30	2	8	6	8	10	5	6	13	16	15	55	8	12	0	0	13	13	1	0	15	0	1	0	12	28	70	30	18	18	42
6	1	1	62	999	999	999	999	999	999	999	29	7	7	2	10	6	4	4	5	7	6	26	5	0	2	0	7	0	2	2	16	10	2	1	12	45	131	15	2	9	86
6	1	1	74	999	999	999	999	999	999	999	29	6	12	7	9	6	3	4	7	6	8	28	5	5	2	2	5	5	2	3	13	8	3	1	12	40	97	25	10	18	57
6	1	1	61	1170	10636	253	40	0.11	999	999	30	5	7	5	9	10	6	10	14	12	12	54	6	12	1	1	10	13	1	3	16	3	1	1	12	29	88	22	7	10	59
6	1	2	84	999	999	999	999	999	999	999	26	3	5	2	5	3	3	5	5	5	6	24	5	5	0	0	8	8	2	0	16	9	999	999	12	999	999	15	1	0	999
6	1	1	67	790	7900	197	55	0.1	999	999	27	1	7	4	9	5	3	7	7	8	9	34	7	7	0	0	8	8	0	0	15	0	2	1	7	30	136	23	2	7	106
6	2	2	55	999	999	999	999	999	999	999	24	999	6	5	999	999	3	4	5	5	7	24	3	3	1	4	6	4	6	9	13	11	3	1	10	43	170	18	8	9	127
6	1	2	77	999	999	999	999	999	999	999	29	9	6	4	6	4	3	5	7	8	10	33	5	5	0	0	8	9	0	0	11	0	3	1	11	57	264	13	8	12	207
6	1	2	51	999	999	999	999	999	999	999	28	8	6	5	8	7	5	8	11	10	13	47	9	9	1	2	11	12	0	0	14	0	1	1	12	22	61	29	8	12	39
6	1	2	68	999	999	999	999	999	0	999	30	13	7	5	6	2	2	5	8	8	8	31	8	7	0	0	11	8	0	0	13	0	2	0	12	119	245	8	6	6	126
6	2	2	70	999	999	999	999	999	999	999	29	11	10	4	6	4	4	6	8	12	13	43	8	9	1	0	10	12	2	1	13	4	3	1	12	26	111	23	7	13	85
6	1	2	74	999	999	999	999	999	0	999	27	10	7	3	4	5	2	3	5	4	5	19	1	2	1	2	4	4	7	11	14	3	3	0	10	99	173	11	7	7	74
6	1	1	78	665	12200	552	79	0.05	999	999	26	1	5	6	7	7	4	2	4	5	4	19	2	4	1	1	3	5	7	5	8	11	3	0	11	49	142	19	8	10	93
6	1	2	84	812	999	504	62	999	999	999	29	8	6	2	6	2	2	5	6	8	9	30	6	8	0	0	9	9	0	0	16	1	5	0	12	159	999	17	6	11	999
6	4	1	75	761	999	304	58	0.11	999	999	29	7	7	5	8	8	2	4	6	4	5	21	0	2	0	0	7	6	0	0	11	1	1	1	12	36	130	18	8	12	94
6	1	1	74	587	999	311	38	999	999	999	27	1	8	7	8	6	3	4	6	5	5	23	2	1	0	0	6	3	5	1	11	7	1	1	11	94	160	17	8	7	66
6	4	1	77	999	999	999	999	999	999	999	27	6	7	6	8	8	5	9	9	9	8	40	8	6	1	1	10	9	1	0	15	1	1	1	12	999	999	21	11	16	999
6	999	1	64	999	999	999	999	999	999	999	999	999	999	999	999	999	999	999	999	999	999	999	999	999	999	999	999	999	999	999	999	999	999	999	999	999	999	999	999	999	999
6	1	2	69	999	999	999	999	999	999	999	28	8	6	4	6	5	3	8	7	11	13	42	10	8	0	0	13	13	0	0	16	0	2	0	12	61	165	19	4	16	104
6	2	2	83	999	999	999	999	999	999	999	27	8	4	2	6	2	2	6	8	11	14	41	10	6	0	1	15	10	0	0	16	0	4	1	12	75	188	18	9	11	113
6	2	2	68	999	999	999	999	999	999	999	29	5	5	5	5	4	4	2	4	4	4	18	2	6	0	0	10	9	0	0	15	1	3	0	7	180	300	15	3	1	120
6	1	2	58	999	999	999	999	999	999	999	28	1	3	2	6	4	2	3	6	5	8	24	3	6	0	2	8	6	0	0	16	1	3	0	999	78	225	11	2	5	147
6	4	2	54	999	999	999	999	999	999	999	999	999	999	999	999	999	9	8	13	11	13	54	13	16	0	0	14	16	0	0	16	0	999	1	12	999	999	999	999	999	999
6	1	2	70	999	999	999	999	999	999	999	27	1	8	7	6	6	6	7	9	9	11	42	0	6	0	0	12	13	1	1	15	1	1	0	12	35	163	21	13	13	128
6	1	1	80	808	6610	327	999	0.12	999	999	27	6	7	5	7	5	2	6	4	5	6	23	5	3	0	0	6	4	2	0	7	1	3	0	8	146	999	16	8	5	999
6	1	2	65	716	6620	351	999	0.11	999	999	27	7	7	2	8	5	5	6	4	8	9	32	2	3	0	0	8	5	1	1	16	2	2	1	11	69	98	15	5	7	29
6	1	2	78	999	999	999	999	999	999	999	30	9	5	4	4	4	2	7	4	9	8	30	6	8	0	0	11	12	1	0	14	0	3	0	11	89	300	15	2	5	211
6	1	2	72	999	999	999	999	999	999	999	30	6	7	4	6	5	6	6	11	10	11	44	8	8	0	0	13	10	1	1	16	2	3	0	9	46	122	15	11	11	76
6	3	2	63	999	999	999	999	999	999	999	30	6	8	10	10	7	9	7	8	11	10	45	9	12	0	0	11	13	1	2	16	1	2	1	12	39	50	25	10	15	11
6	1	2	71	999	999	999	999	999	999	999	30	13	7	4	5	7	5	6	9	9	8	37	4	6	0	1	9	8	0	0	12	1	2	0	8	120	300	12	8	3	180
6	1	2	72	999	999	999	999	999	0	999	24	6	6	4	5	5	5	7	9	9	7	37	3	3	1	3	4	4	5	4	14	4	2	1	12	30	68	20	4	5	38
6	1	2	75	999	999	999	999	999	0	999	27	5	5	4	7	4	5	10	10	9	11	45	7	8	2	1	9	11	2	1	15	6	3	0	8	77	190	18	4	14	113
6	1	1	71	999	999	999	999	999	999	999	26	0	5	4	8	5	2	5	4	5	5	21	3	5	0	0	7	8	0	0	14	0	1	1	12	41	124	16	7	10	83
6	2	1	55	625	5208	214	999	0.12	0	999	27	9	8	8	9	7	4	6	5	9	9	33	4	8	0	0	7	9	1	0	14	3	2	1	12	39	98	16	11	13	59
6	1	2	64	1570	9790	231	49	0.16	0	999	26	6	6	2	5	6	7	8	9	11	11	46	5	6	0	0	6	7	0	0	13	2	3	0	11	68	90	11	9	10	22
6	1	2	81	1250	10800	432	999	0.12	999	999	27	2	4	3	5	2	5	5	8	10	9	37	6	6	0	0	8	7	0	1	12	0	4	0	10	170	300	18	8	6	130
6	2	1	74	537	4540	227	30	0.12	999	999	30	5	7	6	6	6	4	4	6	7	9	30	6	5	0	0	10	8	0	0	16	1	1	1	12	31	116	18	6	10	85
6	1	1	78	999	999	999	999	999	999	999	26	10	6	4	7	3	4	6	6	5	8	29	0	5	0	0	5	8	2	0	15	4	3	0	10	65	177	10	3	7	112
6	2	1	67	999	999	999	999	999	999	999	28	7	7	4	7	5	2	5	3	4	4	18	7	5	0	0	7	7	0	0	11	0	2	1	12	32	65	23	11	11	33
6	1	2	77	1118	9690	410	999	0.12	999	999	28	12	5	4	6	3	1	4	4	5	8	22	0	4	0	0	3	5	0	0	10	0	3	0	10	131	270	13	4	5	139
6	1	2	57	1030	999	163	999	999	999	999	27	2	7	4	8	5	4	7	7	8	8	34	2	4	0	0	6	7	0	1	14	2	1	0	8	58	999	15	7	10	999
6	1	2	79	999	999	999	999	999	999	999	26	11	5	2	6	4	2	3	3	5	7	20	3	4	0	2	6	5	0	2	11	2	4	1	2	80	270	17	7	11	190
6	4	1	61	999	999	999	999	999	999	999	29	6	9	7	6	10	5	6	8	9	12	40	6	8	1	1	8	11	1	0	14	1	1	1	12	42	80	26	11	16	38
6	1	2	76	1530	9290	242	999	0.16	999	999	26	3	5	3	4	5	2	2	4	7	5	20	5	7	0	0	7	9	1	0	13	1	2	0	7	96	121	11	6	6	25
6	2	1	68	999	999	999	999	999	999	999	28	4	7	4	6	6	3	6	8	9	9	35	6	0	0	0	8	6	0	0	14	0	1	1	12	77	155	20	5	6	78
6	1	2	86	1470	11200	460	999	0.13	999	999	18	999	999	999	999	999	999	999	999	999	999	999	999	999	999	999	999	999	999	999	999	999	999	999	999	999	999	999	999	999	999
6	2	2	73	1230	10800	251	999	0.11	999	999	29	4	8	6	7	8	5	7	6	11	11	40	6	8	1	3	9	10	1	0	12	0	3	1	12	26	76	999	999	999	50
6	2	1	63	932	8060	242	999	0.12	0	999	26	8	999	999	999	999	999	999	999	999	999	999	999	999	999	999	999	999	999	999	999	999	2	1	999	49	109	10	1	5	60
6	4	1	78	1580	9510	254	56	0.17	999	999	28	4	10	8	9	6	5	6	6	11	8	36	9	9	0	0	11	12	0	0	15	0	2	1	12	32	73	23	17	19	41
6	1	1	84	844	999	231	999	999	999	999	27	0	6	2	7	3	3	4	5	4	5	21	1	1	1	1	5	4	4	4	14	19	3	0	9	61	188	14	6	11	127
6	1	2	59	999	999	999	999	999	999	999	28	12	8	5	7	5	6	7	8	8	11	40	8	8	1	2	12	9	1	1	13	0	4	1	11	65	300	12	5	3	235
6	2	2	66	999	999	999	999	999	999	999	28	2	10	7	8	6	5	9	13	11	14	52	13	13	1	2	14	13	1	0	16	0	1	1	11	65	80	20	9	17	15
6	1	1	75	999	999	999	999	999	999	999	30	5	5	2	7	5	8	8	8	7	8	39	3	3	0	1	7	6	3	4	15	6		1	11	54	160	15	9	8	106
6	1	1	65	999	999	999	999	999	999	999	25	12	999	999	999	999	2	3	2	2	1	10	0	999	0	999	0	999	0	999	999	999	999	0	12	999	999	999	999	999	999
6	1	2	74	999	999	999	999	999	999	999	30	8	6	6	999	999	4	5	4	5	5	23	0	3	0	0	5	5	1	1	15	10		1	7	108	186	9	6	3	78
6	5	1	72	999	999	999	999	999	999	999	30	11	8	7	9	7	6	7	9	11	9	42	7	9	0	0	11	12	0	0	16	0	1	1	12	33	145	19	8	7	112
6	1	1	68	999	999	999	999	999	999	999	27	8	7	6	6	7	3	7	10	10	10	40	8	7	0	0	10	11	0	0	15	1	1	1	12	37	125	19	13	12	88
6	1	1	71	545	999	15	999	999	999	999	24	6	999	999	999	999	1	2	2	2	3	10	4	999	0	999	6	999	1	999	999	999	3	1	11	999	999	999	999	999	999
6	4	2	67	999	999	999	999	999	999	999	26	9	7	5	7	6	7	13	13	13	14	60	14	13	0	0	14	13	0	0	15	0	2	1	12	56	107	15	8	12	51
6	1	2	69	999	999	999	999	999	999	999	29	6	8	5	7	6	5	6	9	9	11	40	6	6	1	1	10	12	1	1	15	4	1	1	12	29	91	21	13	13	62
6	1	1	83	999	999	999	999	999	999	0	25	8	4	3	7	8	4	4	6	7	6	27	3	2	2	4	3	3	2	4	10	2	2	0	9	131	300	14	0	1	169
6	2	2	59	999	999	999	999	999	999	999	30	5	6	5	8	5	8	9	9	10	11	47	9	9	0	0	10	12	0	0	16	0	2	1	12	52	102	22	6	13	50
6	1	1	62	999	999	999	999	999	999	999	29	1	9	6	10	7	4	8	7	7	10	36	5	6	0	1	6	8	2	3	15	1	1	1	12	34	84	23	5	10	50
6	1	1	68	999	999	999	999	999	999	999	30	4	6	5	7	6	3	8	8	9	9	37	5	5	0	1	9	8	1	2	16	8	1	0	12	49	155	11	0	8	106
6	1	2	78	871	999	154	999	999	999	999	24	6	4	3	6	4	3	6	6	5	5	25	3	2	0	3	6	3	4	3	16	13	3	1	5	51	208	12	7	6	157
6	1	2	77	999	999	999	999	999	999	999	29	5	7	2	6	6	3	5	5	5	8	26	4	5	2	3	5	7	4	3	12	6	3	0	12	162	300	17	6	10	138
6	1	2	73	762	6970	192	999	0.11	999	999	22	4	6	3	5	6	2	4	5	7	6	24	4	4	0	0	6	5	0	0	13	1	4	1	9	57	89	10	6	6	32
6	1	2	77	999	999	999	999	999	999	999	28	13	10	3	7	6	3	7	9	11	15	45	13	12	0	0	13	14	0	0	14	0	3	1	12	49	117	19	6	8	68
6	1	2	64	999	999	999	999	999	999	999	30	12	8	4	8	6	6	8	12	15	15	56	12	13	1	0	13	15	0	0	14	0	3	0	12	52	95	17	3	1	43
6	4	1	76	999	999	999	999	999	999	999	27	4	7	6	6	6	4	6	6	7	8	31	3	6	0	2	6	7	0	0	16	4	1	1	12	41	106	16	14	17	65
6	1	2	73	640	4267	214	999	0.15	999	999	25	13	999	999	999	999	3	3	3	999	999	999	999	999	999	999	999	999	999	999	999	999	3	999	999	999	999	999	999	999	999
6	2	1	61	999	999	999	999	999	999	999	29	5	9	8	7	6	5	5	6	7	8	31	5	6	0	0	11	8	0	0	15	0	1	1	12	37	74	15	11	15	37
6	4	1	50	999	999	999	999	999	999	999	30	2	7	7	8	10	3	9	12	14	16	54	16	16	0	0	16	16	0	0	16	0	2	1	12	28	60	25	10	15	32
6	4	1	71	999	999	999	999	999	999	999	28	6	5	6	4	3	3	4	5	7	6	25	4	4	1	2	8	6	3	4	16	1	3	1	12	33	128	12	6	9	95
6	1	2	84	999	999	999	999	999	999	999	26	14	7	2	3	1	4	5	4	5	5	23	2	999	0	999	3	999	2	999	999	999	4	0	0	180	999	999	999	999	999
6	1	2	59	663	5110	126	21	0.13	999	999	28	1	6	4	6	5	6	7	10	10	10	43	7	9	0	1	9	9	0	0	15	1	3	0	12	33	86	21	7	12	53
6	2	1	52	999	999	999	999	999	999	999	28	11	8	5	7	6	7	6	11	13	15	52	9	13	0	0	13	14	0	0	16	0	1	0	11	39	115	16	15	11	76
6	1	1	74	1540	13600	527	77	0.11	999	999	23	2	6	4	999	999	1	3	4	6	4	18	5	4	0	1	6	4	1	2	10	3	3	0	12	108	128	14	6	7	20
6	1	2	75	999	999	999	999	999	999	999	27	12	4	3	6	3	2	3	4	5	5	19	4	5	0	0	5	5	0	0	7	1	3	0	7	106	999	12	2	3	999
6	1	1	87	999	999	999	999	999	0	999	28	5	4	4	5	4	3	5	4	7	7	26	4	4	0	0	5	6	5	4	14	5	2	0	5	101	300	12	5	3	199
6	1	2	85	999	999	999	999	999	999	999	28	15	8	7	7	6	3	5	7	6	10	31	4	0	0	0	7	3	0	0	12	1	4	0	9	49	112	14	4	6	63
6	2	2	77	999	999	999	999	999	999	999	28	8	9	3	6	6	4	7	9	9	10	39	8	10	0	0	13	10	0	1	16	1	3	1	12	62	122	20	5	8	60
6	4	2	58	999	999	999	999	999	999	999	29	8	6	4	7	6	4	9	11	13	14	51	11	10	0	0	13	16	0	0	16	0	3	1	11	44	60	999	999	999	16
6	2	2	89	518	10200	360	73	0.05	999	999	29	2	10	8	8	6	3	5	6	4	5	23	4	4	3	1	7	5	0	1	13	1	3	0	11	53	154	15	3	9	101
6	2	2	74	1460	11900	431	999	0.12	0	999	25	6	8	2	5	5	4	4	999	999	999	999	999	999	999	999	999	999	999	999	999	999	999	0	9	76	220	19	7	6	144
6	1	1	80	999	999	999	999	999	999	999	27	4	9	4	5	5	3	7	8	10	9	37	4	5	1	2	6	8	4	3	13	1	3	1	10	60	264	20	2	8	204
6	1	2	85	716	6590	279	56	0.11	999	999	28	2	9	2	3	2	3	4	5	7	9	28	5	4	2	2	8	7	3	3	14	5	4	0	5	116	999	12	6	8	999
6	1	2	72	999	999	999	999	999	999	999	29	8	8	5	6	5	1	4	7	10	8	30	7	8	0	1	10	10	1	0	16	0	1	1	12	64	138	13	6	11	74
6	1	1	66	999	999	999	999	999	999	999	29	5	8	6	10	7	4	7	9	9	10	39	8	9	0	0	12	9	1	1	15	0	1	1	11	31	120	27	16	15	89
6	1	1	70	547	4850	151	999	0.11	999	999	26	7	4	4	6	6	4	4	5	4	7	24	3	3	0	0	6	5	0	0	15	8	3	1	12	85	300	13	2	3	215
6	1	1	58	999	999	999	999	999	999	999	16	999	999	999	999	999	999	999	999	999	999	999	999	999	999	999	999	999	999	999	999	999	3	999	999	999	999	999	999	999	999
6	1	2	77	999	999	999	999	999	0	999	26	8	3	3	5	4	2	2	3	3	2	12	0	4	1	1	6	6	1	1	14	5	3	0	11	126	999	16	4	6	999
6	1	2	76	999	999	999	999	999	999	999	24	2	10	2	4	2	1	5	5	8	8	27	2	3	0	0	6	6	0	1	9	0	4	0	12	122	198	8	2	7	76
6	1	1	66	999	999	999	999	999	999	999	28	13	6	8	9	10	999	999	999	999	999	999	999	999	999	999	999	999	999	999	999	999	1	1	12	32	86	3	10	12	54
6	2	1	76	999	999	999	999	999	999	999	30	3	8	6	6	5	3	6	11	12	12	44	9	9	2	0	12	10	0	1	15		1	1	12	29	73	26	13	22	44
6	1	2	78	1780	15400	697	94	0.12	999	999	30	10	6	3	8	6	6	5	7	10	12	40	9	9	0	1	12	12	0	0	15	1	1	0	11	57	137	12	0	1	80
6	1	2	77	999	999	999	999	999	999	999	28	11	7	3	3	6	3	4	4	4	4	19	4	0	0	0	6	4	2	3	13	1	2	0	11	78	240	10	4	1	162
6	2	2	56	999	999	999	999	999	999	999	30	3	8	10	8	6	5	11	15	15	16	62	15	16	0	0	16	16	0	0	16	0	1	1	12	16	66	33	15	18	50
6	1	2	76	999	999	999	999	999	999	999	29	6	11	9	7	7	2	6	9	11	9	37	7	5	0	0	9	8	0	0	16	1	3	1	10	50	130	21	6	10	80
6	1	2	76	627	5860	407	999	0.11	999	999	28	5	5	5	6	2	4	3	4	4	4	19	1	0	1	0	3	3	4	1	4	0	3	0	11	55	232	9	7	6	177
6	999	2	76	999	999	999	999	999	999	999	29	999	7	3	4	5	4	5	5	5	6	25	3	5	0	0	5	5	2	1	14	2	4	0	9	62	231	13	5	9	169
6	1	1	68	999	999	999	999	999	999	999	30	6	6	4	5	6	2	9	10	11	11	43	7	11	0	0	12	13	0	0	15	0	3	1	12	38	125	19	10	11	87
6	1	2	74	917	9170	357	999	0.1	999	999	26	999	12	5	6	4	6	7	9	9	11	42	3	2	0	3	11	6	4	1	15	3	3	1	6	48	211	21	4	8	163
6	4	1	66	999	999	999	999	999	999	999	30	13	10	6	9	5	6	7	8	8	7	36	4	5	1	1	9	7	1	0	12	6	2	1	12	37	90	20	6	13	53
6	2	1	69	999	999	999	999	999	0	999	29	9	12	12	7	6	3	5	8	8	9	33	4	7	0	0	7	8	0	1	15	3	2	1	2	34	78	17	14	20	44
6	1	2	65	999	999	999	999	999	0	999	25	6	7	5	6	6	4	4	6	5	5	24	4	4	0	1	9	6	0	0	15	1	3	1	12	42	162	14	5	6	120
6	1	1	67	675	5490	286	39	0.12	999	999	28	2	6	6	7	4	1	5	7	3	6	22	3	4	0	1	8	5	4	6	14	0	5	1	12	28	119	28	7	10	91
6	1	2	77	999	999	999	999	999	999	999	25	6	7	3	3	2	2	7	8	8	13	38	7	8	0	0	10	10	2	0	15	1	1	1	12	62	281	18	9	7	219
6	1	1	80	811	8110	350	999	0.1	999	999	28	5	8	7	9	5	4	5	7	10	11	37	9	12	0	0	16	16	0	0	999	999	1	1	12	37	124	22	8	13	87
6	1	2	94	999	999	999	999	999	999	999	29	4	6	3	7	4	3	6	8	9	10	36	3	8	0	0	7	12	3	2	15	2	3	1	10	124	300	19	1	4	176
6	1	2	67	999	999	999	999	999	999	999	29	2	6	3	7	5	3	5	8	8	10	34	7	8	0	0	8	9	0	0	14	2	4	0	12	89	227	12	1	5	138
6	1	1	68	910	5720	224	999	0.16	999	999	30	8	7	5	5	8	6	6	7	9	10	38	8	9	0	0	10	11	0	0	14	2	1	1	12	72	107	13	6	9	35
6	1	2	76	661	999	176	999	0.12	999	999	29	7	7	2	5	5	1	4	4	5	7	21	1	2	0	1	2	3	3	7	12	13	2	999	12	82	249	9	0	2	167
6	1	2	75	999	999	999	999	999	999	999	30	6	8	3	6	3	3	6	6	9	9	33	6	7	0	0	10	10	0	0	14	2	3	1	12	43	123	23	9	13	80
6	1	2	62	999	999	999	999	999	999	999	30	7	10	2	4	6	7	8	8	11	15	49	9	10	0	0	12	12	0	0	15	0	3	1	12	33	69	27	13	14	36
6	1	2	71	999	999	999	999	999	999	999	30	12	8	7	9	6	4	5	8	11	12	40	9	7	0	0	12	10	0	1	16	0	1	1	12	39	114	19	7	13	75
6	2	2	76	580	4620	318	999	0.13	999	999	27	999	6	5	8	6	5	4	8	4	6	27	1	3	0	1	5	6	5	3	13	3	1	999	12	99	196	15	8	11	97
6	4	1	78	567	7087	477	60	0.08	999	0	27	8	8	5	6	6	4	5	5	7	9	30	3	4	0	0	5	6	1	0	14	3	1	1	12	41	244	10	7	11	203
6	1	2	67	999	999	999	999	999	999	999	28	13	7	4	6	6	6	7	9	10	13	45	8	6	0	0	10	9	0	0	10	0	3	0	12	30	128	15	7	15	98
6	1	1	57	999	999	999	999	999	999	999	28	12	4	2	5	6	2	3	3	5	5	18	0	0	0	0	4	2	5	8	15	9	1	1	12	42	115	18	4	9	73
6	1	1	81	999	999	999	999	999	999	999	27	4	6	4	6	5	2	3	4	3	4	16	1	2	0	0	3	3	1	0	13	0	1	1	12	76	251	10	5	8	175
6	1	2	79	488	4780	280	999	0.1	999	999	26	1	4	5	5	6	6	11	10	10	11	48	8	12	0	0	13	13	2	1	16	0	1	0	12	56	267	17	8	17	211
6	1	1	78	626	999	366	51	999	999	999	26	5	7	8	7	6	5	7	6	6	8	32	0	0	0	0	9	7	5	6	15	4	2	999	12	136	999	20	7	7	999
6	1	2	69	999	999	999	999	999	999	999	28	8	7	6	6	2	4	6	7	8	9	34	0	10	0	0	12	12	0	0	15	2	3	1	12	63	142	23	8	8	79
6	1	2	61	1560	15600	619	999	0.1	999	999	28	5	8	6	6	6	3	6	8	8	11	36	8	10	0	0	10	12	0	0	16	0	1	0	12	172	999	13	8	11	999
6	1	1	67	727	4847	169	999	0.15	999	999	29	10	7	3	7	4	2	4	5	5	7	23	4	3	0	0	5	6	0	0	10	4	3	999	12	91	300	6	0	3	209
6	1	2	63	1120	10182	277	999	0.11	999	999	21	6	7	2	6	4	3	5	5	5	7	25	3	1	1	0	5	2	3	1	15	3	2	999	12	120	325	7	2	3	205
6	1	1	66	475	4450	172	28	0.11	999	999	27	7	4	3	6	6	3	5	8	8	7	31	4	0	0	0	8	8	2	1	15	0	2	1	10	74	231	13	7	7	157
6	1	2	74	999	999	999	999	999	999	999	30	12	10	7	7	3	3	9	5	10	12	39	11	12	0	0	11	12	0	0	16	0	1	0	12	48	142	14	7	10	94
6	1	2	81	999	999	999	999	999	999	999	27	13	7	4	5	4	5	5	7	9	8	34	8	7	0	0	10	9	0	0	14	0	1	0	9	48	167	20	10	15	119
6	1	2	80	999	999	999	999	999	0	999	24	9	9	3	6	3	2	5	4	5	3	19	4	6	1	1	7	9	1	4	14	5	3	0	8	64	999	13	0	6	999
6	1	1	89	999	999	999	999	999	999	999	25	11	7	5	7	5	2	2	2	2	4	12	0	2	0	1	4	4	2	1	9	4	3	1	11	101	999	10	1	5	999
6	1	1	68	764	999	162	999	999	999	999	28	7	8	6	6	7	3	4	4	7	9	27	2	4	0	0	9	8	1	1	10	0	1	1	12	35	163	11	5	6	128
6	1	1	51	999	999	999	999	999	999	999	30	999	7	6	5	7	4	6	12	9	14	45	10	13	0	0	14	15	0	0	16	1	1	1	12	32	79	23	7	11	47
6	1	2	77	416	999	311	999	999	999	999	29	14	8	5	5	5	3	4	4	5	4	20	0	2	0	3	5	4	8	9	15	14	3	0	10	70	300	16	8	7	230
6	1	2	75	999	999	999	999	999	999	999	25	9	7	3	4	3	2	5	7	7	5	26	4	5	0	0	8	8	0	0	15	6	1	1	12	139	300	9	3	3	161
6	2	2	79	960	999	355	999	999	999	999	28	3	8	4	4	3	3	5	7	9	9	33	5	5	0	0	10	9	1	0	16	1	3	1	12	117	203	15	7	12	86
6	1	1	78	900	999	375	999	999	0	999	28	12	6	3	6	4	4	6	7	8	10	35	9	9	0	0	11	10	0	0	14	0	1	1	12	71	229	19	1	4	158
6	1	2	84	999	999	999	999	999	999	999	19	4	9	4	5	4	3	5	4	5	3	20	0	0	0	0	1	2	12	7	12	15	5	0	0	999	999	13	4	9	999
6	2	1	79	999	999	999	999	999	999	999	29	4	3	1	6	5	5	4	6	8	9	32	6	8	0	0	10	10	1	0	15	0	4	0	8	116	300	9	2	7	184
6	1	2	58	999	999	999	999	999	999	999	29	11	8	7	8	5	4	7	8	9	8	36	7	8	0	2	7	8	3	4	14	1	1	1	12	40	75	16	10	16	35
6	3	2	76	626	999	188	999	999	999	999	28	4	5	4	6	8	2	5	3	4	5	19	4	3	0	0	6	4	0	0	15	1	1	1	12	48	140	16	1	6	92
6	1	2	81	1196	999	212	999	999	999	999	24	2	5	3	3	6	5	8	5	6	8	32	0	0	0	0	8	8	6	5	13	0	4	0	6	113	300	11	3	7	187
6	1	2	80	999	999	999	999	999	999	999	27	8	5	2	6	4	2	3	4	5	6	20	1	2	2	0	2	2	2	3	10	3	3	1	12	65	300	13	0	4	235
6	1	1	88	999	999	999	999	999	999	999	28	9	8	4	7	5	3	4	4	8	10	29	5	10	0	0	10	10	0	0	15	1	1	1	12	55	179	14	9	8	124
6	1	1	72	999	999	999	999	999	999	999	28	14	5	4	6	6	4	6	7	7	9	33	3	4	0	1	6	6	0	2	16	3	3	0	12	74	157	7	1	4	83
6	1	1	75	1197	999	403	999	999	999	999	26	3	7	3	999	999	5	9	6	9	9	38	7	8	2	0	11	11	2	1	13	1	2	1	9	81	166	16	4	7	85
6	1	1	73	999	999	999	999	999	999	999	24	1	6	5	6	6	2	3	3	3	3	14	0	0	2	0	7	5	1	3	15	5	2	0	11	175	999	6	1	2	999
6	1	1	69	999	999	999	999	999	999	999	28	4	4	3	6	4	3	4	6	8	7	28	2	2	0	0	2	2	3	4	15	14	1	1	12	74	999	8	1	5	999
6	1	2	76	999	999	999	999	999	0	999	20	8	7	4	7	4	2	3	7	5	8	25	4	2	0	1	8	6	5	5	13	1	3	0	12	106	300	18	8	10	194
6	1	2	74	999	999	999	999	999	999	999	28	999	7	3	6	5	4	6	6	10	9	35	8	7	0	0	10	8	2	2	13	1	2	0	8	76	300	19	6	6	224
6	1	2	68	1074	999	818	65	999	999	999	23	5	6	2	4	5	3	7	7	9	12	38	6	7	0	0	8	9	1	1	15	0	1	0	10	123	300	9	1	2	177
6	1	2	74	999	999	999	999	999	999	999	29	9	7	2	5	5	5	8	10	11	12	46	6	8	0	0	12	13	0	0	16	0	1	1	12	42	99	21	6	12	57
6	1	2	72	810	999	390	999	999	999	999	999	999	999	999	999	999	5	5	6	10	9	35	3	1	0	0	5	4	3	2	14	11	999	999	999	79	120	19	6	3	41
6	1	1	74	703	999	199	999	999	999	999	26	12	8	4	4	4	5	6	6	5	6	28	3	3	1	1	6	5	1	2	16	12	3	1	12	123	300	16	6	4	177
6	1	2	80	999	999	999	999	999	0	999	21	4	9	7	5	2	4	4	5	5	6	24	1	2	0	0	2	3	0	1	9	3	3	0	12	155	300	5	9	8	145
6	4	2	65	999	999	999	999	999	999	999	24	999	6	4	6	6	3	8	7	8	10	36	6	7	1	2	10	10	1	1	14	2	1	0	12	68	30	21	7	8	-38
6	3	2	73	297	999	326	999	999	999	999	22	1	5	2	5	5	5	5	6	9	8	33	5	4	0	5	7	6	4	4	11	0	4	0	2	81	300	10	2	4	219
6	999	1	65	1815	999	333	999	999	999	999	29	11	9	7	10	9	6	7	5	8	10	36	8	9	2	1	11	10	3	3	12	2	1	1	12	28	83	24	8	13	55
6	1	2	85	999	999	999	999	999	999	999	29	13	9	8			7	8	11	13	15	54	6	11	0	0	14	14	0	0	16	0	999	999	999	999	999	22	11	15	999
6	2	2	82	650	999	651	999	999	999	999	29	999	5	5	4	4	5	9	10	9	13	46	10	10	0	0	12	14	1	0	16	0	4	0	5	180	999	19	9	16	999
6	3	2	69	999	999	999	999	999	999	999	29	6	6	3	5	3	3	6	7	9	6	31	0	7	0	2	8	9	7	3	16	10	1	0	10	55	172	10	1	2	117
6	1	2	65	999	999	999	999	999	999	999	25	2	10	7	10	6	5	10	11	15	14	55	12	13	0	0	14	15	0	0	16	0	1	0	12	39	59	21	11	16	20
6	1	1	80	999	999	999	999	999	0	999	22	2	5	2	6	4	3	6	6	7	7	29	4	3	1	0	5	7	4	2	14	1	4	0	8	129	300	8	2	0	171
6	1	2	62	809	999	190	999	999	999	999	24	13	8	6	6	7	3	4	5	5	5	22	2	4	0	1	7	7	0	0	15	4	3	1	12	37	999	17	1	5	999
6	2	2	79	999	999	999	999	999	999	999	29	8	10	5	4	6	4	4	4	6	6	24	4	5	0	999	7	6	0	0	16	0	3	1	4	38	94	21	5	13	56
6	1	2	77	419	999	275	999	999	999	999	29	8	2	5	7	7	6	8	9	7	8	38	8	7	1	2	8	7	0	1	15	7	3	0	12	93	300	12	3	5	207
6	1	1	68	895	999	291	999	999	999	999	999	999	2	2	4	3	999	999	999	999	999	999	999	999	999	999	999	999	999	999	999	999	999	999	999	999	999	999	999	999	999
6	1	2	82	999	999	999	999	999	999	999	28	5	6	3	6	4	4	3	5	4	7	23	3	2	1	1	9	6	0	3	15	0	3	0	6	90	999	11	5	8	999
6	1	2	72	999	999	999	999	999	999	999	28	4	5	4	8	6	5	8	14	11	14	52	9	11	0	0	11	12	0	0	14	0	3	1	6	36	98	14	4	7	62
6	1	2	68	527	999	189	999	999	999	999	25	14	6	4	5	4	4	8	11	9	12	44	10	11	0	2	11	11	1	0	12	1	3	1	11	151	999	999	999	999	999
6	1	2	67	867	999	400	999	999	999	999	29	10	6	2	6	5	4	9	12	12	13	50	9	9	2	3	11	13	4	2	16	1	3	1	11	69	160	20	9	13	91
6	1	2	78	999	999	999	999	999	0	999	26	8	7	4	5	4	2	4	6	5	7	24	3	3	0	0	6	5	1	2	14	9	1	0	999	54	181	16	5	10	127
6	1	2	80	999	999	999	999	999	999	999	27	999	6	2	4	4	7	6	6	7	8	34	5	3	1	0	8	3	5	7	14	13	4	0	999	180	999	999	999	999	999
6	5	2	86	706	999	174	999	999	999	999	29	999	4	3	8	2	3	6	6	7	10	32	3	4	0	0	9	9	0	4	15	14	4	0	11	93	280	10	2	5	187
6	1	2	62	999	999	999	999	999	999	999	30	11	3	2	5	5	5	8	8	9	10	40	7	7	0	0	8	9	2	1	15	6	1	0	12	44	130	16	5	7	86
6	1	1	75	999	999	999	999	999	999	999	29	2	9	6	6	6	4	6	7	10	9	36	5	5	2	1	8	6	3	2	10	1	4	1	11	59	216	17	6	11	157
6	1	2	72	999	999	999	999	999	999	999	25	4	7	3	5	5	3	5	9	7	7	31	4	4	2	1	7	7	2	1	14	2	3	0	12	93	300	14	4	3	207
6	1	2	71	999	999	999	999	999	999	999	28	9	6	5	8	6	5	6	6	9	6	32	5	5	0	2	10	8	0	2	14	2	1	1	12	68	157	9	4	8	89
6	1	2	61	785	999	272	999	999	999	999	30	999	6	6	6	5	5	7	8	10	11	41	8	7	0	0	11	8	1	0	15	8	1	0	12	33	93	20	10	11	60
6	2	2	79	999	999	999	999	999	999	999	25	999	5	4	5	3	3	4	2	3	5	17	3	1	0	2	7	2	5	3	14	2	5	999	10	132	999	18	3	10	999
6	1	1	67	910	5720	224	999	0.16	999	999	29	999	4	4	6	8	6	8	5	9	7	35	7	4	0	0	7	6	0	0	14	0	3	1	10	72	157	10	3	5	85
6	2	2	71	959	999	455	999	999	999	999	26	10	8	6	7	6	3	3	7	9	9	31	5	4	0	1	9	8	0	0	16	8	3	1	8	55	105	13	1	7	50
6	3	1	73	999	999	999	999	999	999	999	30	12	6	4	7	3	5	7	9	12	11	44	8	8	2	1	9	10	1	2	16	3	3	1	12	94	180	19	7	10	86
6	1	2	59	999	999	999	999	999	999	999	27	8	5	4	5	2	2	4	5	7	5	23	2	2	2	0	7	6	1	1	15	0	3	0	9	119	300	6	4	2	181
6	1	2	75	756	999	336	999	999	999	999	29	1	6	5	6	5	3	3	6	6	6	24	0	0	0	0	3	2	6	6	11	12	3	1	9	80	300	12	4	1	220
6	3	1	89	999	999	999	999	999	999	999	29	11	8	9	6	10	4	7	6	9	11	37	8	6	0	2	11	9	3	1	15	1	1	1	12	42	164	20	9	14	122
6	2	2	75	999	999	999	999	999	999	999	30	4	5	5	5	5	2	6	6	6	6	26	5	7	0	0	10	9	1	0	13	1	3	1	6	79	300	13	4	4	221
6	1	2	81	999	999	999	999	999	999	999	28	6	7	3	6	3	4	3	4	6	6	23	0	2	0	0	5	4	1	1	12	2	3	0	9	86	206	13	8	9	120
6	1	2	78	541	999	110	999	999	999	999	29	4	7	3	5	5	5	7	6	6	5	29	4	4	0	0	6	5	0	1	16	5	1	0	12	66	161	10	8	10	95
6	1	2	84	999	999	999	999	999	999	999	29	2	5	4	6	6	4	5	5	8	7	29	1	5	0	0	7	9	3	2	15	2	3	1	11	39	140	22	5	8	101
6	1	2	85	1150	999	440	999	999	999	999	28	13	8	5	7	5	4	7	5	7	9	32	7	10	0	0	10	10	0	0	15	3	2	0	999	999	999	18	5	9	999
6	4	1	72	1280	10600	289	999	0.14	999	999	28	3	12	7	7	9	3	3	3	6	13	28	10	9	0	0	14	13	0	0	16	0	2	1	12	39	105	23	11	11	66
6	2	1	84	724	6700	256	999	0.11	999	999	29	2	9	4	7	2	5	6	5	6	6	28	4	2	2	2	4	3	7	7	5	3	1	1	12	54	179	29	7	6	125
6	1	1	78	710	999	681	999	999	999	999	30	11	6	6	9	8	6	6	3	5	12	32	11	9	0	3	13	14	0	1	16	1	2	1	12	28	115	28	9	8	87
6	1	1	69	1520	10800	440	55	0.14	1	0	26	12	5	2	6	4	4	3	4	5	4	20	0	0	3	3	3	1	13	12	13	15	1	1	10	28	999	19	2	12	999
11	2	1	61	999	999	999	999	999	999	999	29	999	4	4	7	9	4	6	10	12	15	47	11	15	0	0	12	15	0	0	16	0	1	1	999	32	68	20	8	8	36
11	2	2	73	999	999	999	999	999	999	999	30	3	8	5	6	6	6	10	9	10	14	49	4	10	0	0	13	13	0	0	15	0	4	0	10	41	102	16	5	13	61
11	3	1	78	907	7040	248	36	0.13	999	999	28	1	9	6	7	6	4	5	9	12	11	41	7	8	2	0	11	10	1	1	13	1	1	1	12	25	93	23	12	13	68
11	4	2	80	999	999	999	999	999	999	999	30	0	6	4	7	5	3	12	12	15	13	55	16	16	0	0	16	16	0	0	16	0	1	1	12	46	129	29	13	15	83
11	1	2	72	999	999	999	999	999	999	999	29	4	7	5	6	4	9	8	10	12	15	54	14	14	0	0	15	14	0	0	15	0	2	0	12	39	111	23	18	21	72
11	4	2	64	999	999	999	999	999	999	999	30	999	5	4	6	3	5	13	12	13	14	57	11	13	0	0	14	13	0	0	16	1	2	1	10	51	183	18	5	10	132
11	3	2	65	999	999	999	999	999	999	999	29	4	7	7	7	7	5	9	10	11	11	46	11	14	0	0	13	14	2	0	15	0	2	1	10	18	73	18	11	14	55
11	4	1	71	999	999	999	999	999	999	999	29	0	9	5	10	8	6	11	12	14	1	44	12	13	0	0	14	14	0	0	14	0	1	1	12	21	77	26	13	13	56
11	1	1	61	999	999	999	999	999	999	999	30	0	6	5	4	5	4	9	8	9	1	31	999	999	2	2	13	12	2	2	16	0	1	1	12	45	97	24	11	999	52
11	3	2	71	999	999	999	999	999	999	999	30	0	10	8	10	8	6	7	7	10	11	41	8	6	0	0	11	10	0	0	14	0	1	1	12	30	64	19	11	14	34
11	2	1	71	999	999	999	999	999	999	999	30	2	8	4	5	8	5	7	10	9	8	39	9	10	0	0	10	11	0	0	15	2	4	1	12	48	102	15	6	8	54
11	1	1	64	999	999	999	999	999	999	999	29	1	9	4	8	7	3	7	10	10	12	42	9	10	0	0	13	11	0	0	15	0	1	1	12	38	88	19	10	999	50
11	2	1	61	801	6260	240	23	0.13	999	999	30	0	7	7	6	6	6	11	13	16	16	62	11	16	0	0	16	16	0	0	16	0	1	1	12	32	69	30	9	999	37
11	2	1	52	999	999	999	999	999	999	999	30	0	8	9	7	6	4	8	11	14	15	52	13	13	1	0	14	14	0	0	16	1	2	1	12	21	41	25	12	16	20
11	2	1	76	999	999	999	999	999	999	999	30	6	6	5	7	6	5	6	7	7	7	32	3	5	1	1	5	7	2	2	14	2	1	1	12	38	97	16	11	11	59
11	4	2	67	999	999	999	999	999	999	999	29	0	10	7	6	5	4	7	7	7	9	34	6	5	1	2	7	6	0	0	14	0	4	0	11	180	999	25	6	14	999
11	3	2	69	999	999	999	999	999	999	999	30	1	9	8	6	9	7	12	14	15	16	64	12	13	0	0	13	15	0	0	16	0	1	1	12	59	100	22	7	12	41
11	4	1	79	999	999	999	999	999	999	999	29	1	9	4	6	6	0	4	5	5	8	22	6	7	0	0	11	11	0	0	15	2	3	1	12	52	128	16	9	9	76
11	4	2	80	999	999	999	999	999	999	999	29	1	9	8	7	7	4	7	9	9	12	41	9	7	1	0	13	12	1	2	14	1	1	1	12	51	138	24	7	13	87
11	4	1	75	999	999	999	999	999	999	999	29	4	4	4	8	5	3	7	7	9	12	38	6	5	1	0	12	11	0	0	16	2	3	1	11	97	242	15	3	4	145
11	4	1	62	999	999	999	999	999	999	999	29	4	7	6	10	10	5	7	13	12	16	53	13	13	0	0	14	16	0	0	16	0	1	1	12	33	60	35	11	18	27
11	4	1	77	999	999	999	999	999	999	999	28	1	9	6	8	6	6	9	11	11	13	50	7	8	1	1	8	8	1	1	16	1	3	1	12	54	97	19	15	19	43
11	1	2	69	999	999	999	999	999	999	999	30	5	7	6	6	6	7	8	10	11	13	49	12	14	0	0	16	15	0	0	16	0	1	1	12	46	122	20	8	12	76
11	1	1	70	999	999	999	999	999	999	999	29	2	8	4	7	6	5	7	12	10	14	48	13	13	0	1	15	15	0	0	16	0	2	1	12	28	102	22	13	15	74
11	3	2	50	999	999	999	999	999	999	999	30	4	9	8	999	999	6	10	14	16	15	61	15	14	0	0	15	14	0	0	16	0	1	0	12	19	46	38	10	17	27
11	1	1	51	999	999	999	999	999	999	999	30	1	6	5	8	6	4	8	9	10	12	43	8	7	0	0	10	8	0	0	16	0	1	1	12	38	58	18	8	9	20
11	1	1	62	999	999	999	999	999	999	999	30	1	9	8	6	7	4	6	8	9	10	37	8	5	0	0	9	6	0	0	15	0	1	1	12	33	77	16	6	7	44
11	2	2	65	999	999	999	999	999	999	999	30	2	6	7	7	6	6	8	12	13	15	54	10	11	0	0	12	13	0	0	15	1	1	1	11	47	99	15	5	16	52
11	1	2	79	999	999	999	999	999	999	999	30	4	8	7	4	4	5	7	8	4	11	35	8	10	0	0	12	11	0	0	16	0	1	1	12	55	133	14	7	11	78
11	1	2	74	687	7633	341	61	999	999	999	29	5	8	4	7	5	2	4	5	6	7	24	2	2	0	0	7	6	0	0	16	1	1	1	12	105	270	12	1	2	165
11	3	1	70	999	999	999	999	999	999	999	30	1	6	8	9	7	5	6	10	8	11	40	6	9	1	0	10	9	0	0	16	2	1	1	12	47	93	22	12	6	46
11	4	1	61	861	999	138	999	999	999	999	30	999	7	6	8	5	3	4	4	5	5	21	0	4	0	0	4	5	1	0	13	4	2	1	12	32	128	12	7	13	96
11	3	2	55	999	999	999	999	999	999	999	29	4	10	9	7	7	3	8	11	13	15	50	13	15	0	0	16	15	0	0	16	0	1	1	12	13	36	30	18	22	23
11	4	1	56	999	999	999	999	999	999	999	30	999	9	10	5	5	5	9	11	13	14	52	12	15	0	0	15	15	0	0	16	0	1	1	12	25	79	25	9	16	54
11	1	1	68	1330	12300	745	103	0.11	999	999	30	2	6	5	8	7	5	7	7	5	9	33	7	9	1	0	11	12	2	3	16	1	3	1	12	64	160	23	9	11	96
11	3	1	64	999	999	999	999	999	999	999	30	0	12	6	8	7	4	9	8	13	13	47	12	13	1	1	14	13	0	0	14	1	1	1	12	24	28	20	15	20	4
11	2	1	60	999	999	999	999	999	999	999	30	3	9	9	6	7	6	8	13	14	16	57	15	11	0	0	16	13	0	0	15	0	1	1	12	35	80	20	11	11	45
11	2	2	77	999	999	999	999	999	999	999	29	1	9	5	7	8	6	9	11	13	13	52	11	13	0	0	13	13	0	0	15	0	1	1	12	25	101	22	10	16	76
11	4	1	65	999	999	999	999	999	999	999	30	1	10	10	9	8	5	9	11	13	15	53	13	10	1	1	13	10	0	0	15	0	1	1	12	33	57	21	16	21	24
11	2	2	57	999	999	999	999	999	999	999	30	1	8	6	7	8	6	12	12	13	16	59	14	15	0	0	16	16	0	0	16	0	1	1	12	28	40	23	10	15	12
11	1	1	52	999	999	999	999	999	999	999	29	3	8	7	7	7	2	4	5	9	11	31	7	10	0	0	12	12	0	0	16	0	1	1	12	27	70	22	6	11	43
11	1	1	65	999	999	999	999	999	999	999	29	1	10	7	7	7	7	5	7	9	11	39	7	11	0	0	12	12	0	0	15	0	3	1	12	40	70	26	9	9	30
11	1	2	53	999	999	999	999	999	999	999	29	1	7	5	8	6	4	7	8	11	11	41	9	11	0	0	10	11	0	0	13	0	1	1	12	27	66	24	8	13	39
11	1	2	78	999	999	999	999	999	999	999	30	1	7	6	7	7	3	6	10	11	14	44	10	11	0	0	14	14	0	0	16	0	1	1	12	30	74	22	10	14	44
11	1	2	80	999	999	999	999	999	999	999	28	1	7	5	6	7	3	8	10	13	13	47	14	13	0	0	16	15	0	0	16	0	1	1	12	31	98	21	9	13	67
11	4	1	71	999	999	999	999	999	999	999	29	1	7	6	7	6	4	7	8	13	14	46	11	14	0	0	16	15	0	0	15	0	3	1	12	42	78	23	15	16	36
11	1	1	77	999	999	999	999	999	999	999	30	8	7	6	8	5	7	10	10	9	14	50	11	13	0	0	14	14	0	1	15	0	1	1	12	55	151	31	9	12	96
11	2	1	64	880	6560	274	999	0.13	0	999	30	4	7	5	6	7	3	8	9	10	12	42	9	12	0	0	12	12	0	0	14	0	1	1	12	74	110	16	8	10	36
11	2	2	57	999	999	999	999	999	999	999	29	4	6	5	6	6	5	8	11	11	13	48	10	8	0	0	11	9	2	1	16	0	1	1	12	46	141	18	8	9	95
11	2	2	66	999	999	999	999	999	999	999	29	1	12	11	6	6	5	5	11	10	12	43	12	11	2	0	13	13	0	0	16	0	1	1	12	35	89	31	15	20	54
11	1	2	75	999	999	999	999	999	999	999	29	4	8	4	6	7	5	9	11	13	15	53	11	11	0	0	12	14	0	0	16	1	1	1	12	37	87	28	13	13	50
11	2	2	75	999	999	999	999	999	999	999	29	999	4	2	6	6	4	8	10	11	12	45	7	9	0	1	14	11	3	0	15	1	1	999	11	139	999	15	5	9	999
11	2	2	64	567	999	155	999	999	999	999	30	5	8	6	5	5	5	7	12	13	13	50	11	10	0	0	12	12	0	0	15	1	1	1	12	66	181	19	7	11	115
11	1	1	60	999	999	999	999	999	999	999	30	2	7	6	9	9	4	5	4	8	9	30	7	6	0	0	7	8	1	0	16	2	1	1	12	41	86	16	5	2	45
11	4	1	74	703	6090	306	999	0.12	999	999	30	999	8	6	7	7	10	13	9	10	12	54	12	11	1	0	12	13	2	1	16	0	1	1	11	34	102	23	16	18	68
11	3	2	64	999	999	999	999	999	999	999	29	2	9	6	8	6	4	9	12	10	11	46	6	7	0	1	11	11	1	2	14	0	3	1	10	49	133	19	9	11	84
Diagnose
11	healthy controls
6	depressive disorder
